# Supplementary material for: FSRD: fungal stress response database
Source: Database (Oxford). 2013 Jun 11;2013:bat037. doi: 10.1093/database/bat037 (PMC3678302; doi:10.1093/database/bat037)
Supplement: Supplementary Data [file supp_bat037_Karanyi_Supplementary_Table_S1_revised.xls]

## Sheet: Starter elements
	Species	Species ID	PMID	ID	Protein name	Stress	Description
1	Aspergillus flavus	AFLA	PMID:15614562	AFL2G_01973	SodA	response to oxidative stress	Mitochondrial superoxide dismutase
2	Aspergillus fumigatus	AFUM	PMID:21622789	Afu1g04450	SidL	cellular response to iron ion starvation (GO:0010106)	GNAT-type acetyltransferase; siderophore biosynthetic machinery component; essential for biosynthesis of the siderophores ferricrocin and hydroxyferricrocin in iron-replete conditions; homolog to E. coli IucB; constitutive; contains intron
3	Aspergillus fumigatus	AFUM	PMID:19715768,20452278	Afu1g05800	Mkk2	cellular heat acclimation (GO:0070370)	Putative mitogen-activated protein kinase kinase (MAPKK); essential for cell wall integrity signaling; calcium induced
4	Aspergillus fumigatus	AFUM	PMID:17176258	Afu1g06700	CasA	response to endoplasmic reticulum stress (GO:0034976)	Predicted metacaspase, an aspartate-specific cysteine protease involved in apoptosis; mutants show growth defects under conditions of ER stress
5	Aspergillus fumigatus	AFUM	PMID:16759234	Afu1g10380	Pes1	response to oxidative stress (GO:0006979 )	Nonribosomal peptide synthase
6	Aspergillus fumigatus	AFUM	PMID:16702099,16998074	Afu1g12940	SakA	cellular hyperosmotic response (GO:0071474),cellular response to osmotic stress (GO:0071470),cellular response to oxidative stress (GO:0034599)	Putative mitogen-activated protein kinase (MAPK) with predicted roles in the osmotic and oxidative stress responses; involved in sensing nitrogen in the medium
7	Aspergillus fumigatus	AFUM	PMID:17236162	Afu1g17200	SidC	cellular response to iron ion starvation (GO:0010106)	Putative non-ribosomal peptide synthetase (NRPS) involved in ferricrocin siderophore biosynthesis; expression is up-regulated by iron starvation and downregulated under iron-replete conditions
8	Aspergillus fumigatus	AFUM	PMID:21840411	Afu1g17270	Fre2	cellular response to iron ion starvation (GO:0010106)	Metalloreductase involved in response to iron starvation; repressed by iron through SreA-dependent regulatory system
9	Aspergillus fumigatus	AFUM	PMID:16702099	Afu2g00660	TcsB	osmosensory signaling pathway via two-component system (GO:0007234)	Transmembrane hybrid-type histidine kinase
10	Aspergillus fumigatus	AFUM	PMID:18989462	Afu2g01260	SrbA	cellular response to hypoxia (GO:0071456)	Sterol regulatory element binding protein (SREBP); basic helix-loop-helix leucine zipper DNA binding domain; role in the hypoxia response, iron homeostasis, ergosterol biosynthesis, resistance to azole drugs, maintenance of cell polarity
11	Aspergillus fumigatus	AFUM	PMID:16400184	Afu2g02620	AkuB	double-strand break repair via nonhomologous end joining (GO:0006303)	Ku80 DNA helicase; component of the nonhomologous end-joining machinery; mutants display an increased rate of homologous recombination
12	Aspergillus fumigatus	AFUM	PMID:18703157	Afu2g03560	Bos1	cellular response to osmotic stress (GO:0071470)	Ortholog(s) have role in cellular hyperosmotic response
13	Aspergillus fumigatus	AFUM	PMID:20439478	Afu2g04010	TpsB	response to stress	Putative trehalose-6-phosphate synthase; plays a role in trehalose biosynthesis; expression increases during heat shock; in combination with tpsA mutation, mutants are hypervirulent in in a mouse model of pulmonary infection
14	Aspergillus fumigatus	AFUM	PMID:19148712	Afu2g05060	Aox	cellular response to oxidative stress (GO:0034599)	Alternative oxidase, mediates the cyanide-insensitive respiratory pathway; transcriptionally induced in response to oxidative stress; calcium downregulated; induced by exposure to artemisinin
15	Aspergillus fumigatus	AFUM	PMID:17236162	Afu2g05730	MirC	cellular response to iron ion starvation (GO:0010106)	Putative siderophore transporter
16	Aspergillus fumigatus	AFUM	PMID:16113265,17236162	Afu2g07680	SidA	cellular response to iron ion starvation (GO:0010106)	L-ornithine N5-oxygenase; first committed step in siderophore biosynthesis; essential for virulence; induced by exposure to human airway epithelial cells; expression up-regulated by iron starvation; activated by L-arginine; SrbA-regulated
17	Aspergillus fumigatus	AFUM	PMID:20418440	Afu2g12640	GprD	oxidative stress;heat stress	Putative G-protein coupled receptor (GPCR)-like protein
18	Aspergillus fumigatus	AFUM	PMID:19252123	Afu2g13060	CbpA	calcium signaling	Putative calcineurin binding protein; calcipressin family member; reports differ with respect to calcium tolerance and resistance to menadione and hydrogen peroxide possibly due to mutant strain differences; calcium induced
19	Aspergillus fumigatus	AFUM	PMID:9620950	Afu2g17600	Alb1	response to oxidative stress (GO:0006979 )	Polyketide synthase
20	Aspergillus fumigatus	AFUM	PMID:9150225,17236162	Afu3g02270	Cat1	cellular response to hydrogen peroxide (GO:0070301),cellular response to iron ion starvation (GO:0010106)	Mycelial catalase; induced in hyphae exposed neutrophils; protein levels increase in amphotericin B and hydrogen peroxide; stuA-dependent up-regulation in developmentally competent hyphae; hypoxia repressed; secretion signal; SrbA-regulated
21	Aspergillus fumigatus	AFUM	PMID:17236162	Afu3g03350	SidE	cellular response to iron ion starvation (GO:0010106)	Non-ribosomal peptide synthetase with a role in siderophore biosynthesis
22	Aspergillus fumigatus	AFUM	PMID:17236162	Afu3g03420	SidD	cellular response to iron ion starvation (GO:0010106)	Fusarinine C non-ribosomal peptide synthetase (NRPS) involved in extracellular siderophore biosynthesis; expression is up-regulated by iron starvation and downregulated under iron-replete conditions
23	Aspergillus fumigatus	AFUM	PMID:17236162	Afu3g03440	MirD	cellular response to iron ion starvation (GO:0010106)	Putative siderophore transporter; expression upregulated under low iron conditions; SrbA-regulated during hypoxia
24	Aspergillus fumigatus	AFUM	PMID:19132084,21217201	Afu3g04070	HacA	positive regulation of transcription from RNA polymerase II promoter involved in unfolded protein response (GO:0006990),response to unfolded protein (GO:0006986)	bZIP family transcription factor; required for resistance to oxidative stress
25	Aspergillus fumigatus	AFUM	PMID:20545865	Afu3g05650	OrlA	cellular response to heat (GO:0034605),cellular response to stress (GO:0033554)	Trehalose 6-phosphate phosphatase (T6PP); 1 of 2 A. fumigatus T6PP; required for cell wall integrity, tolerance to high temperature, cell wall stress and virulence; does not play an obvious role in trehalose biosynthesis in A. fumigatus
26	Aspergillus fumigatus	AFUM	PMID:20675576	Afu3g09820	DvrA	negative regulation by symbiont of host inflammatory response (GO:0052036)	C2H2 zinc finger domain protein; putative ortholog of C. albicans Bcr1p; mutants are hypervirulent in neutropenic mice and in flies
27	Aspergillus fumigatus	AFUM	PMID:16861675	Afu3g10000	PkaR	cellular response to oxidative stress (GO:0034599)	cAMP-dependent protein kinase regulatory subunit; induced by endothelial cells and human airway epithelial cells; mutants sensitive to storage in water and contain more nuclei than wild-type; up-regulated in neutrophil-exposed conidia
28	Aspergillus fumigatus	AFUM	PMID:15749051	Afu3g10830	GstA	response to oxidative stress (GO:0006979 )	Glutathione transferase 3
29	Aspergillus fumigatus	AFUM	PMID:19715768	Afu3g11080	Bck1	cellular heat acclimation (GO:0070370)	Putative mitogen-activated protein kinase kinase kinase (MAPKKK)
30	Aspergillus fumigatus	AFUM	PMID:16040966	Afu3g12120	PpoC	response to oxidative stress (GO:0006979 )	Fatty acid oxygenase
31	Aspergillus fumigatus	AFUM	PMID:17176258	Afu3g14140	CasB	response to endoplasmic reticulum stress (GO:0034976)	Predicted metacaspase, an aspartate-specific cysteine protease involved in apoptosis; mutants show growth defects under conditions of ER stress
32	Aspergillus fumigatus	AFUM	PMID:16040966	Afu4g00180	PpoB	response to oxidative stress (GO:0006979 )	Fatty acid oxygenase
33	Aspergillus fumigatus	AFUM	PMID:21490150	Afu4g00860	DprA	oxidative stress	Dehydrin-like protein; plays a role in oxidative, osmotic and pH stress responses; conserved DPR motif; constitutively transcribed and expressed in dormant conidia; expression dependent on sakA and cAMP pathways; germination downregulated
34	Aspergillus fumigatus	AFUM	PMID:16040966	Afu4g10770	PpoA	response to oxidative stress (GO:0006979 )	Fatty acid oxygenase
35	Aspergillus fumigatus	AFUM	PMID:15101984	Afu4g12470	CpcA	cellular response to nitrogen starvation (GO:0006995)	bZIP transcription factor
36	Aspergillus fumigatus	AFUM	PMID:22163332	Afu4g12850	ClxA	heat stress	Calnexin, ER membrane chaperone involved in folding of glycoproteins directed to the secretory pathway; hypoxia repressed
37	Aspergillus fumigatus	AFUM	PMID:17981060,19715768,21883519	Afu4g13720	MpkA	cellular heat acclimation (GO:0070370)	Mitogen-activated protein kinase; activated by phosphorylation; role in cell wall signaling and the oxidative stress response; mpkA(p)-lacZ expression increased by cell wall disturbing compounds; required for adaptation to iron starvation
38	Aspergillus fumigatus	AFUM	PMID:15749051	Afu4g14530	Gst-2	response to oxidative stress (GO:0006979 )	Glutathione transferase 2
39	Aspergillus fumigatus	AFUM	PMID:17236162	Afu5g03790	FetC	cellular response to iron ion starvation (GO:0010106)	Putative ferroxidase; expression upregulated under low iron conditions; SrbA-regulated during hypoxia
40	Aspergillus fumigatus	AFUM	PMID:17236162	Afu5g03800	FtrA	cellular response to iron ion starvation (GO:0010106)	Putative high-affinity iron permease; expression upregulated under low iron conditions; SrbA-regulated during hypoxia
41	Aspergillus fumigatus	AFUM	PMID:20941352	Afu5g03920	HapX	cellular response to iron ion starvation (GO:0010106)	bZIP transcription factor required for adaption to iron starvation and for transcriptional activation of the siderophore system; transcript repressed by iron; SrbA-regulated during hypoxia
42	Aspergillus fumigatus	AFUM	PMID:12135576	Afu5g05480	RhbA	cellular response to nitrogen starvation (GO:0006995)	Ras-related signaling protein; transcript levels higher in mice than in vitro; transcript induced by nitrogen starvation
43	Aspergillus fumigatus	AFUM	PMID:18249572	Afu5g06750	CpcC	cellular response to amino acid starvation (GO:0034198)	Putative protein kinase for translation initiation factor eIF2; S. cerevisiae ortholog GCN2 has role in cellular amino acid biosynthetic process, regulation of translational initiation, DNA damage checkpoint, protein phosphorylation
44	Aspergillus fumigatus	AFUM	PMID:16400185	Afu5g07740	AkuA	double-strand break repair via nonhomologous end joining (GO:0006303)	Ku70, component of the nonhomologous end-joining machinery; mutants display an increased rate of homologous recombination
45	Aspergillus fumigatus	AFUM	PMID:18227163	Afu5g08420	Sho1	cellular response to oxidative stress (GO:0034599)	Putative transmembrane osmosensor with homology to S. cerevisiae Sho1p; required for normal hyphal growth, condial germination, actin distribution and the response to oxidative stress; not required for invasive pulmonary infection
46	Aspergillus fumigatus	AFUM	PMID:17236162	Afu5g08890	LysF	cellular response to iron ion starvation (GO:0010106)	Putative homoaconitase; transcript highly induced during conidial germination; transcript slightly downregulated during infection of mouse tissues; hypoxia induced protein
47	Aspergillus fumigatus	AFUM	PMID:16998074	Afu5g09100	MpkC	response to oxidative stress (GO:0006979 )	Mitogen-activated protein kinase
48	Aspergillus fumigatus	AFUM	PMID:17236162,18721228	Afu5g11260	SreA	cellular response to iron ion starvation (GO:0010106)	GATA transcription factor that regulates iron uptake; represses of iron-regulated genes; represses siderophore biosynthesis genes in high-iron; mutants accumulate increased amounts of iron and ferricrocin; SrbA-regulated during hypoxia
49	Aspergillus fumigatus	AFUM	PMID:12761140	Afu6g03890	CatA	hydrogen peroxide catabolic process (GO:0042744)	Catalase
50	Aspergillus fumigatus	AFUM	PMID:21217201	Afu6g04670	DerA	UPR	Small ERAD ER-resident membrane protein involved in ER-associated degradation; four predicted transmembrane helices and a short cytosolic C-terminal domain; mutants compensate by increasing the activity of the unfolded protein response
51	Aspergillus fumigatus	AFUM	PMID:18608886,20376564	Afu6g09930	Yap1	cellular response to oxidative stress (GO:0034599)	bZIP family transcription factor; required for resistance to oxidative stress
52	Aspergillus fumigatus	AFUM	PMID:17337219	Afu6g12520	Skn7	cellular response to oxidative stress (GO:0034599)	Putative transcription factor and response regulator of a two-component signal transduction system
53	Aspergillus fumigatus	AFUM	PMID:20439478	Afu6g12950	TpsA	response to stress	Putative trehalose-6-phosphate synthase; plays a role in trehalose biosynthesis; in combination with tpsB mutation, mutants are hypervirulent in a mouse model of pulmonary infection; transcript induced in neutrophil-exposed conidia
54	Aspergillus fumigatus	AFUM	PMID:20418440	Afu7g04800	GprC	oxidative stress;heat stress	G-protein coupled receptor
55	Aspergillus fumigatus	AFUM	PMID:15749051	Afu7g05500	Gst-1	response to oxidative stress (GO:0006979 )	Glutathione transferase 1
56	Aspergillus fumigatus	AFUM	PMID:19893627	Afu8g01230	tmpL	oxidative stress	Putative transmembrane protein
57	Aspergillus fumigatus	AFUM	PMID:15813678	Afu8g01670	Cat2	hydrogen peroxide catabolic process (GO:0042744)	Catalase
58	Aspergillus fumigatus	AFUM	PMID:16314125	Afu8g02750	CgrA	response to heat (GO:0009408)	rRNA-processing protein
59	Aspergillus fumigatus	AFUM	PMID:17236162	Afu8g02760	AmcA	cellular response to iron ion starvation (GO:0010106)	Putative mitochondrial ornithine carrier protein; expression upregulated under low iron conditions; SrbA-regulated during hypoxia
60	Aspergillus nidulans	ANID	PMID:16415361,17880424	ANID_00038	AtmA	response to DNA damage stimulus (GO:0006974)	Putative 1-phosphatidylinositol-3-kinase with a predicted role in phospholipid metabolism; involved in DNA damage response; mutants display defects in cell polarity and in microtubule organization at the hyphal tip
61	Aspergillus nidulans	ANID	PMID:21091509	ANID_00106	PkcA	oxidative stress	Protein kinase C; essential gene; required for wild-type level of growth, cell wall integrity and penicillin biosynthesis
62	Aspergillus nidulans	ANID	PMID:17631497,19965775	ANID_00170	TrxA	cellular response to oxidative stress (GO:0034599)	Thioredoxin; predicted role in cell redox homeostasis; required for conidiation; expression upregulated after exposure to farnesol
63	Aspergillus nidulans	ANID	PMID:12196195	ANID_00241	SodA	cellular response to iron ion starvation (GO:0010106),cellular response to oxidative stress (GO:0034599)	Cu/Zn-superoxide dismutase; induced under iron starvation and repressed under copper starvation
64	Aspergillus nidulans	ANID	PMID:18495868	ANID_00387	CryA	photoreactive repair (GO:0000719)	Cryptochrome, nuclearly-localized protein that senses UVA and blue light and represses sexual development by regulating other regulators such as VeA, NsdD, and RosA; member of the class I cyclobutane pyrimidine dimer (CPD) photolyase family
65	Aspergillus nidulans	ANID	PMID:17258477	ANID_00554	AldA	cellular response to osmotic stress (GO:0071470)	Aldehyde dehydrogenase; possible roles in beta-alanine, acetate, acetaldehyde and ethanol metabolism, methylglyoxal bypass, penicillin biosynthesis; menadione stress-decreased; carbon starvation autophagy-induced; hypoxia upregulated
66	Aspergillus nidulans	ANID	PMID:12791148	ANID_00556	MreA	cellular response to oxidative stress (GO:0034599),intra-S DNA damage checkpoint (GO:0031573),response to DNA damage stimulus (GO:0006974)	Putative DNA repair protein; plays a role in the mitotic checkpoint in response to DNA damaging agents; transcript induced in response to DNA damaging agents; required for normal meiosis and ascospore viability
67	Aspergillus nidulans	ANID	PMID:18060432	ANID_00596	DdbA	response to DNA damage stimulus (GO:0006974)	Putative DNA damage binding protein involved in the DNA damage response; homolog of human DDB1
68	Aspergillus nidulans	ANID	PMID:12196195,12828635	ANID_00607	SidC	cellular response to iron ion starvation (GO:0010106),cellular response to oxidative stress (GO:0034599)	Non-ribosomal peptide synthetase; similar to ferrichrome peptide synthetases; involved in siderophore biosynthesis
69	Aspergillus nidulans	ANID	PMID:17258477	ANID_00641	AN0641	cellular response to osmotic stress (GO:0071470)	Protein expressed at increased levels during osmoadaptation; contains a TCTP (translationally controlled tumor protein) domain
70	Aspergillus nidulans	ANID	PMID:17258477	ANID_00656	AN0656	cellular response to osmotic stress (GO:0071470)	Protein expressed at increased levels during osmoadaptation; contains conserved UbiE, methylase domain involved in ubiquinone/menaquinone biosynthesis
71	Aspergillus nidulans	ANID	PMID:15882418	ANID_00931	PbsA	cellular hyperosmotic response (GO:0071474),hyperosmotic response (GO:0006972)	Mitogen activated protein kinase kinase (MAPKK) of the HOG signaling pathway that regulates osmotic stress response
72	Aspergillus nidulans	ANID	PMID:19171936	ANID_00932	GlrA	cellular response to oxidative stress (GO:0034599)	Glutathione reductase
73	Aspergillus nidulans	ANID	PMID:7894714	ANID_00973	BrlA	response to starvation (GO:0042594)	C2H2 zinc finger transcription factor, fphA- and lreB-dependent light induced regulator of conidiophore development; locus has 2 overlapping transcriptional units called brlA alpha and brlA beta; see 5' brlA micro-ORF, AN0974
74	Aspergillus nidulans	ANID	PMID:11918796,12180932,19002465,19596074,21320182	ANID_01017	SakA	cellular hyperosmotic response (GO:0071474),cellular response to oxidative stress (GO:0034599),osmosensory signaling pathway (GO:0007231)	Putative mitogen-activated protein kinase (MAPK) involved in osmotic stress response; highly up-regulated under osmotic stress conditions; required for sexual development and sporulation
75	Aspergillus nidulans	ANID	PMID:10102359	ANID_01023	SagA	response to DNA damage stimulus (GO:0006974)	Protein that plays a role in sensitivity to DNA-damaging agents
76	Aspergillus nidulans	ANID	PMID:3523224,11212926	ANID_01237	UvsC	DNA repair (GO:0006281),double-strand break repair via homologous recombination (GO:0000724)	Protein with homology to Saccharomyces cerevisiae Rad51p and to bacterial RecA; involved in the DNA damage response; mutants are sensitive to DNA double-strand breaks and have defects in homologous recombination
77	Aspergillus nidulans	ANID	PMID:16464624	ANID_01414	XprG	response to starvation (GO:0042594)	p53-like transcription factor that contains a Ndt80-like DNA-binding domain; transcriptional regulator of extracellular proteases; putative acid phosphatase with a predicted role in gluconic acid and gluconate metabolism
78	Aspergillus nidulans	ANID	PMID:17258477	ANID_01503	AN1503	cellular response to osmotic stress (GO:0071470)	Protein expressed at increased levels during osmoadaptation; contains dihydrodipicolinate synthase family DHDPS-like conserved domain
79	Aspergillus nidulans	ANID	PMID:16079239	ANID_01539	CsnD	response to DNA damage stimulus (GO:0006974)	Subunit 4 of the COP9 signalosome; required for light-dependent asexual and sexual development and cleistothecia production; regulates secondary metabolite production, mutant hyphae are aberrant with abnormal red pigmentation
80	Aspergillus nidulans	ANID	PMID:8821659	ANID_01624	OliC	cellular response to salt stress (GO:0071472)	Subunit 9 of the mitochondrial inner membrane F1F0-ATPase complex; mutation confers oligomycin resistance; palA-dependent expression independent of pH
81	Aspergillus nidulans	ANID	PMID:11918796	ANID_01652	MsnA	response to osmotic stress (GO:0006970)	Transcriptional activator
82	Aspergillus nidulans	ANID	PMID:17030995	ANID_01708	MshA	DNA repair (GO:0006281 )	MutS homologue
83	Aspergillus nidulans	ANID	PMID:9140969	ANID_01731	PrnD	cellular response to amino acid starvation (GO:0034198)	Putative proline dehydrogenase with a predicted role in proline metabolism; expression is regulated by carbon and nitrogen repression; negatively regulated by CreA
84	Aspergillus nidulans	ANID	PMID:9140969	ANID_01732	PrnB	cellular response to amino acid starvation (GO:0034198)	Proline transporter; localized to plasma membrane, mislocalized in shrA null mutant; expression is regulated by carbon and nitrogen repression; negatively regulated by CreA
85	Aspergillus nidulans	ANID	PMID:9140969	ANID_01733	PrnC	cellular response to amino acid starvation (GO:0034198)	Putative delta-1-pyrroline-5-carboxylate dehydrogenase with a predicted role in glutamate and glutamine metabolism; expression is negatively regulated by CreA
86	Aspergillus nidulans	ANID	PMID:17258477	ANID_01769	AN1769	cellular response to osmotic stress (GO:0071470)	Putative 3'-5' bisphosphate nucleotidase with a predicted role in cysteine metabolism; protein expressed at increased levels during osmoadaptation
87	Aspergillus nidulans	ANID	PMID:12406718	ANID_01800	TcsB	osmosensory signaling pathway via two-component system (GO:0007234)	Transmembrane histidine kinase, part of a two-component signal transducer involved in the HOG signaling pathway that regulates osmotic stress response' transcript upregulated by growth in glycerol
88	Aspergillus nidulans	ANID	PMID:17258477	ANID_01805	CanB	cellular response to osmotic stress (GO:0071470)	Putative carbonic anhydrase; required for growth in ambient CO2 conditions; protein expressed at increased levels during osmoadaptation
89	Aspergillus nidulans	ANID	PMID:11525406	ANID_01812	JlbA	cellular response to amino acid starvation (GO:0034198)	bZIP transcription factor; induced in response to amino acid starvation
90	Aspergillus nidulans	ANID	PMID:19373970	ANID_01932	MsrB	cellular response to oxidative stress (GO:0034599)	Putative methionine sulfoxide reductase with a predicted role in the reduction of methionine sulfoxide to methionine
91	Aspergillus nidulans	ANID	PMID:10684969	ANID_02000	Ubi4	response to heat (GO:0009408)	Ubiquitin
92	Aspergillus nidulans	ANID	PMID:15882418	ANID_02005	YpdA	osmosensory signaling pathway via two-component system (GO:0007234)	Histidine-containing phosphotransfer protein, part of a two-component signal transducer involved in the HOG signaling pathway that regulates osmotic stress response
93	Aspergillus nidulans	ANID	PMID:9370263	ANID_02062	BipA	response to unfolded protein (GO:0006986)	Putative ER-resident chaperone of the HSP70 family; unfolded-protein response (UPR) target gene; transcript levels increase during the UPR
94	Aspergillus nidulans	ANID	PMID:11779799	ANID_02087	MusN	DNA repair (GO:0006281)	DNA helicase of the RecQ family, involved in response to DNA damage; interacts with 1-phosphatidylinositol-3-kinase UvsB
95	Aspergillus nidulans	ANID	PMID:21062371	ANID_02129	CsnE	oxidative stress	Subunit 5 of the COP9 signalosome (CSN) responsible for cleaving the ubiquitin-like protein Nedd8 from cullin-RING E3 ubiquitin ligases; required for normal cleistothecia development; mutants impaired in secondary metabolism
96	Aspergillus nidulans	ANID	PMID:11102357,17226029	ANID_02180	XprF	cellular response to starvation (GO:0009267)	Non-catalytic hexokinase-like protein involved in regulation of extracellular proteases in response to carbon starvation; localized in nucleus
97	Aspergillus nidulans	ANID	PMID:17258477	ANID_02204	AN2204	cellular response to osmotic stress (GO:0071470)	Protein expressed at increased levels during osmoadaptation
98	Aspergillus nidulans	ANID	PMID:12622813	ANID_02269	SteC	cellular response to oxidative stress (GO:0034599)	Protein with similarity to Saccharomyces cerevisiae Ste11p mitogen-activated protein kinase kinase (MAPKK)
99	Aspergillus nidulans	ANID	PMID:7918658	ANID_02530	Hsp30	cellular response to heat (GO:0034605)	Heat shock protein 30; expression upregulated after exposure to farnesol
100	Aspergillus nidulans	ANID	PMID:15948962	ANID_02772	BimE	DNA repair (GO:0006281 )	Negative regulator of mitosis
101	Aspergillus nidulans	ANID	PMID:19965775	ANID_02846	GpxA	cellular response to oxidative stress (GO:0034599)	Putative glutathione peroxidase with a predicted role in glutathione biosynthesis
102	Aspergillus nidulans	ANID	PMID:17258477	ANID_02882	AN2882	cellular response to osmotic stress (GO:0071470)	Putative homoserine dehydrogenase with a predicted role in glycine, serine, and threonine metabolism; protein expressed at increased levels during osmoadaptation
103	Aspergillus nidulans	ANID	PMID:17030995	ANID_02893	FhdA	DNA repair (GO:0006281 )	Forkhead-associated domain protein
104	Aspergillus nidulans	ANID	PMID:18838792,19596074,20131067,21320182	ANID_02911	AtfA	cellular response to heat (GO:0034605),cellular response to oxidative stress (GO:0034599)	Basic-region leucine zipper transcription factor; plays a role in the response of conidia to stress; expression upregulated after exposure to farnesol
105	Aspergillus nidulans	ANID	PMID:8625426,18471095,18678248	ANID_02919	SltA	cellular response to salt stress (GO:0071472)	C2H2 zinc-finger transcription factor involved in cation homeostasis; involved in response to abiotic stress; transcript upregulated in response to camptothecin; necessary for growth on pH 8 medium
106	Aspergillus nidulans	ANID	PMID:17258477	ANID_02968	IppA	cellular response to osmotic stress (GO:0071470)	Putative inorganic diphosphatase with a predicted role in energy metabolism; intracellular; protein abundance decreased by menadione stress; protein expressed at increased levels during osmoadaptation
107	Aspergillus nidulans	ANID	PMID:16164567	ANID_02984	RlmA	cellular response to stress (GO:0033554)	Putative MADS-box family transcription factor
108	Aspergillus nidulans	ANID	PMID:16510786	ANID_03129	PrpA	cellular response to oxidative stress (GO:0034599),response to DNA damage stimulus (GO:0006974)	Poly(ADP-ribose) polymerase (PARP); predicted to function during the DNA damage response; transcript induced during asexual development and in response to the DNA damaging agents MMS, BLEO, 4-NQO and camptothecin
109	Aspergillus nidulans	ANID	PMID:11361337,12791148	ANID_03372	ScaA	cellular response to oxidative stress (GO:0034599),DNA double-strand break processing (GO:0000729),DNA repair (GO:0006281),mitotic cell cycle G2/M transition DNA damage checkpoint (GO:0007095)	Putative DNA repair protein with homology to human nibrin; involved in S-phase recovery and G2-M checkpoint; transcript induced in response to DNA damaging agents; also known as campothecin resistance conferring protein rcaA
110	Aspergillus nidulans	ANID	PMID:8809779	ANID_03441	OrlA	cellular response to heat (GO:0034605)	Trehalose 6-phosphate phosphatase, predicted subunit of the trehalose-6-phosphate synthase/phosphatase complex; involved in chitin synthesis at elevated temperatures
111	Aspergillus nidulans	ANID	PMID:17028324	ANID_03468	H2A	DNA repair (GO:0006281)	Histone H2A
112	Aspergillus nidulans	ANID	PMID:17631497,19965775	ANID_03581	TrxR	cellular response to oxidative stress (GO:0034599)	Thioredoxin reductase with a predicted role in pyrimidine metabolism; putative flavoprotein; intracellular, menadione stress-induced protein; transcripts of two different sizes have been detected
113	Aspergillus nidulans	ANID	PMID:19129662	ANID_03583	KpcA	cellular response to osmotic stress (GO:0071470)	Protein with homology to subtilisin serine proteases; enhanced specificity for cleavage of dibasic peptide sequences
114	Aspergillus nidulans	ANID	PMID:15948962	ANID_03619	SldI	DNA damage checkpoint (GO:0000077),response to DNA damage stimulus (GO:0006974)	Protein with similarity to Rad50; transcript induced in response to DNA damaging agents
115	Aspergillus nidulans	ANID	PMID:17420584,17630329	ANID_03688	SrrA	cellular hyperosmotic response (GO:0071474),cellular response to hydrogen peroxide (GO:0070301),cellular response to osmotic stress (GO:0071470)	Response regulator, part of a two-component signal transduction system involved in control of stress response and conidiation; transcript induced by hydrogen peroxide
116	Aspergillus nidulans	ANID	PMID:11277624	ANID_03741	AdhII	response to stravation (GO:0042594)	NAD(+)-dependent alcohol dehydrogenase
117	Aspergillus nidulans	ANID	PMID:17258477	ANID_04029	AN4029	cellular response to osmotic stress (GO:0071470)	Protein expressed at increased levels during osmoadaptation
118	Aspergillus nidulans	ANID	PMID:10931303	ANID_04163	CpcB	cellular response to amino acid starvation (GO:0034198)	Protein with seven WD repeats, involved in cross-pathway control of the response to amino acid starvation; required for sexual development; palA-dependent expression independent of pH
119	Aspergillus nidulans	ANID	PMID:17226029	ANID_04255	HxkC	cellular response to starvation (GO:0009267)	Non-catalytic atypical hexokinase involved in regulation of extracellular proteases in response to carbon starvation; associates with mitochondria
120	Aspergillus nidulans	ANID	PMID:18245360	ANID_04279	ChkB	response to DNA damage stimulus (GO:0006974)	Putative serine/threonine kinase with a role in the response to DNA damage
121	Aspergillus nidulans	ANID	PMID:14998526	ANID_04407	RadC	DNA repair (GO:0006281)	DNA repair/recombination enzyme
122	Aspergillus nidulans	ANID	PMID:10413615	ANID_04467	CypB	cellular response to heat (GO:0034605)	Cyclophilin B, with a possible role in growth at high temperature; predicted N-terminal ER signal sequence
123	Aspergillus nidulans	ANID	PMID:19584543	ANID_04479	NikA	cellular hyperosmotic response (GO:0071474),cellular response to osmotic stress (GO:0071470)	Putative histidine-specific protein kinase, part of a two-component signal transduction phosphorelay system involved in response to fungicides
124	Aspergillus nidulans	ANID	PMID:16368011	ANID_04483	AN4483	response to oxidative stress (GO:0006979 )	Calcium/calmodulin-dependent protein kinase
125	Aspergillus nidulans	ANID	PMID:11004483	ANID_04493	RpdA	double-strand break repair via nonhomologous end joining (GO:0006303)	Histone deacetylae
126	Aspergillus nidulans	ANID	PMID:15882418	ANID_04668	MpkC	osmosensory signaling pathway (GO:0007231)	Mitogen-activated protein kinase
127	Aspergillus nidulans	ANID	PMID:9202380,9675845	ANID_04789	UvsI	DNA repair (GO:0006281),error-prone translesion synthesis (GO:0042276)	Protein involved in the response to UV; ortholog of S. cerevisiae Rev3p, a catalytic subunit of DNA polymerase zeta involved in post-replication DNA repair
128	Aspergillus nidulans	ANID	PMID:10684969	ANID_04872	Ubi1	response to heat (GO:0009408)	Ubiquitin
129	Aspergillus nidulans	ANID	PMID:12039735	ANID_04905	GstA	response to oxidative stress (GO:0006979 )	Theta class glutathione S-transferase
130	Aspergillus nidulans	ANID	PMID:22113351	ANID_05046	AN5046	cellular response to oxidative stress (GO:0034599)	Anisin-1; secreted defensin-like peptide with a predicted role in defense response; high homology to the mosquito defensin AaDefA1
131	Aspergillus nidulans	ANID	PMID:17258477	ANID_05129	Hsp70	cellular response to osmotic stress (GO:0071470)	70 kilodalton heat shock protein; protein abundance decreased by menadione stress; physically associates with importin-alpha, KapA; palA-dependent expression independent of pH
132	Aspergillus nidulans	ANID	PMID:3523224,10564263	ANID_05165	UvsD	DNA repair (GO:0006281),G2/M transition DNA damage checkpoint (GO:0031572),response to DNA damage stimulus (GO:0006974)	Protein involved in G2/M transition DNA damage checkpoint
133	Aspergillus nidulans	ANID	PMID:10905426	ANID_05296	TcsA	response to oxidative stress (GO:0006979 )	Histidine kinase
134	Aspergillus nidulans	ANID	PMID:17258477	ANID_05342	AN5342	cellular response to osmotic stress (GO:0071470)	Protein expressed at increased levels during osmoadaptation
135	Aspergillus nidulans	ANID	PMID:3523224	ANID_05344	UvsJ	DNA repair (GO:0006281)	Protein involved in DNA repair; some similarity to E2 ubiquitin-conjugating enzyme; transcript upregulated in response to camptothecin
136	Aspergillus nidulans	ANID	PMID:18245360	ANID_05494	ChkA	response to DNA damage stimulus (GO:0006974)	Putative serine/threonine kinase with a role in the response to DNA damage
137	Aspergillus nidulans	ANID	PMID:11429462	ANID_05523	TpsA	cellular response to heat (GO:0034605),cellular response to hydrogen peroxide (GO:0070301)	Putative alpha,alpha-trehalose-phosphate synthase (UDP-forming) with a role in trehalose biosynthesis; transcriptionally induced during spore germination and exponential growth; required for viability of conidia during prolonged storage
138	Aspergillus nidulans	ANID	PMID:12823816	ANID_05563	GldB	cellular response to salt stress (GO:0071472),intracellular accumulation of glycerol (GO:0006973)	Putative dehydrogenase with a predicted role in carbohydrate metabolism; NADP+-dependent glycerol dehydrogenase; required for osmotolerance; transcript downregulated by growth in glycerol; expression upregulated after exposure to farnesol
139	Aspergillus nidulans	ANID	PMID:12196195	ANID_05577	SodB	cellular response to iron ion starvation (GO:0010106)	Manganese-superoxide dismutase
140	Aspergillus nidulans	ANID	PMID:17028324	ANID_05627	SonB	response to DNA damage stimulus (GO:0006974)	Nuclear pore complex protein with homology to human NUP98/NUP96; extragenic suppressor of nimA1; locus contains the conserved upstream open reading frame (uORF) AN5627-uORF
141	Aspergillus nidulans	ANID	PMID:10320571	ANID_05635	TreB	cellular response to heat (GO:0034605),cellular response to starvation (GO:0009267)	Putative alpha, alpha-trehalase with a predicted role in trehalose hydrolysis
142	Aspergillus nidulans	ANID	PMID:21926329	ANID_05660	WscA	heat stress	Putative plasma membrane sensor-transducer; N- and O- glycosylated and localized in the cell wall and membrane; mutants display a high frequency of swollen hyphae under hypo-osmotic conditions; required for conidiation
143	Aspergillus nidulans	ANID	PMID:17258477	ANID_05746	AcuN	cellular response to osmotic stress (GO:0071470)	Putative phosphopyruvate hydratase with a predicted role in gluconeogenesis and glycolysis; intracellular; protein abundance decreased by menadione stress
144	Aspergillus nidulans	ANID	PMID:15228532	ANID_05755	RgsA	cellular response to heat (GO:0034605),cellular response to oxidative stress (GO:0034599)	Member of the RGS (regulator of G-protein signaling) family, involved in regulation of stress response and conidiation; negatively regulates GanB function
145	Aspergillus nidulans	ANID	PMID:12196195,12828635	ANID_05823	SidA	cellular response to iron ion starvation (GO:0010106),cellular response to oxidative stress (GO:0034599)	L-ornithine N5-monooxygenase; involved in siderophore biosynthesis; null mutant inviable unless medium is supplemented with siderophores
146	Aspergillus nidulans	ANID	PMID:11157957	ANID_05918	CatC	hydrogen peroxide catabolic process (GO:0042744)	Catalase C
147	Aspergillus nidulans	ANID	PMID:17258477	ANID_06010	SgdE	cellular response to osmotic stress (GO:0071470)	Hsp70-family protein; required for conidial germination; protein expressed at increased levels during osmoadaptation
148	Aspergillus nidulans	ANID	PMID:19171936	ANID_06024	GstB	cellular response to oxidative stress (GO:0034599)	Protein with glutathione S-transferase and glutathione peroxidase activities; intracellular, menadione stress-induced protein
149	Aspergillus nidulans	ANID	PMID:15342504	ANID_06044	NpkA	DNA damage checkpoint (GO:0000077),intra-S DNA damage checkpoint (GO:0031573)	Putative serine/threonine protein kinase of the PITSLRE superfamily involved in cell cycle progression during S phase and in DNA damage response; camptothecin induced
150	Aspergillus nidulans	ANID	PMID:17030995	ANID_06073	PhbA	response to oxidative stress (GO:0006979 )	Prohibitin homologue
151	Aspergillus nidulans	ANID	PMID:17258477	ANID_06089	AN6089	cellular response to osmotic stress (GO:0071470)	Putative 60 kilodalton heat shock protein
152	Aspergillus nidulans	ANID	PMID:8277943	ANID_06246	CycA	cellular response to heat (GO:0034605)	Cytochrome C
153	Aspergillus nidulans	ANID	PMID:3523224,18655840	ANID_06303	UvsF	DNA repair (GO:0006281)	Protein with similarity to DNA replication factor C; mutations cause hypersensitivity to UV; transcript upregulated in response to camptothecin
154	Aspergillus nidulans	ANID	PMID:12379226	ANID_06318	CsmA	cellular response to osmotic stress (GO:0071470)	Class V chitin synthase with a role in chitin biosynthesis; involved in hyphal tip growth; contains a myosin-like domain; mutation is synthetically lethal with csmB mutation; localized at hyphal tips and septa
155	Aspergillus nidulans	ANID	PMID:9218790	ANID_06523	SepA	cellular response to heat (GO:0034605)	Formin; FH1/2 domain protein; colocalizes with TeaA at cell apex, localization is actin-dependent; required for the formation of actin rings at sites of septation; mutant spores exhibit a random pattern of germ tube emergence
156	Aspergillus nidulans	ANID	PMID:14998526	ANID_06616	NuvG	DNA repair (GO:0006281)	Cell cycle checkpoint protein
157	Aspergillus nidulans	ANID	PMID:17617716	ANID_06792	GfdB	response to osmotic stress (GO:0006970)	Glycerol-3-phosphate dehydrogenase
158	Aspergillus nidulans	ANID	PMID:21926329	ANID_06927	WscB	heat stress	Putative plasma membrane sensor-transducer; N- and O- glycosylated and localized in the cell wall and membrane
159	Aspergillus nidulans	ANID	PMID:3523224,8543032,10564263,10747054	ANID_06975	UvsB	DNA damage checkpoint (GO:0000077),DNA repair (GO:0006281),G2/M transition DNA damage checkpoint (GO:0031572),response to DNA damage stimulus (GO:0006974)	Protein involved in checkpoint regulation during entry into mitosis and the DNA damage response; putative 1-phosphatidylinositol-3-kinase; member of the ATM family of PI-3 related kinases
160	Aspergillus nidulans	ANID	PMID:11918796	ANID_06982	PtpA	response to osmotic stress (GO:0006970)	Phosphotyrosin-specific protein phosphatase
161	Aspergillus nidulans	ANID	PMID:17030995	ANID_07103	CshA	DNA repair (GO:0006281 )	Excision repair protein ERCC-6
162	Aspergillus nidulans	ANID	PMID:20969648,21642398	ANID_07169	FhbA	cellular response to nitrosative stress (GO:0071500)	NirA-dependent flavohemoprotein; required for nitrate and nitrite reductase enzyme activity, regulates sexual development; menadione stress-induced protein; induced by nitrate; palA-dependent, pH-independent expression
163	Aspergillus nidulans	ANID	PMID:17258477	ANID_07254	AN7254	cellular response to osmotic stress (GO:0071470)	Protein with a conserved CDC48, cell division protein N-terminal domain and two ATPase domains of the AAA-superfamily; protein expressed at increased levels during osmoadaptation
164	Aspergillus nidulans	ANID	PMID:8375649	ANID_07296	BimD	DNA repair (GO:0006281)	Essential protein involved in progression through mitosis; mutations confer sensitivity to DNA damage; putative DNA binding protein
165	Aspergillus nidulans	ANID	PMID:3523224,8543032	ANID_07309	UvsH	DNA repair (GO:0006281)	Protein involved in DNA repair; mutants are sensitive to UV and show increased frequency of asexual recombination; transcript upregulated in response to camptothecin
166	Aspergillus nidulans	ANID	PMID:11157957	ANID_07388	CpeA	cellular response to heat (GO:0034605),cellular response to starvation (GO:0009267),response to reactive oxygen species (GO:0000302)	Putative catalase-peroxidase with a predicted role in gluconic acid and gluconate metabolism; protein also identified as laccase II which is expressed during sexual development
167	Aspergillus nidulans	ANID	PMID:17258477	ANID_07484	AN7484	cellular response to osmotic stress (GO:0071470)	Protein expressed at increased levels during osmoadaptation; contains a DUF1349 domain
168	Aspergillus nidulans	ANID	PMID:12196195	ANID_07485	MirC	cellular response to iron ion starvation (GO:0010106)	Predicted siderophore iron transporter
169	Aspergillus nidulans	ANID	PMID:18005099	ANID_07487	ModA	response to osmotic stress (GO:0006970)	Small rho-like GTPase
170	Aspergillus nidulans	ANID	PMID:17617701,18838792	ANID_07513	NapA	cellular response to oxidative stress (GO:0034599)	Homologous to bZIP family transcription factor human AP-1 and Aspergillus nidulans AtfA
171	Aspergillus nidulans	ANID	PMID:15882418,17420584,17630329,18838792,19584543,19596074,21229249	ANID_07697	SskA	cellular hyperosmotic response (GO:0071474),cellular hyperosmotic salinity response (GO:0071475),cellular response to heat (GO:0034605),cellular response to hydrogen peroxide (GO:0070301),cellular response to osmotic stress (GO:0071470),cellular response to oxidative stress (GO:0034599),osmosensory signaling pathway (GO:0007231),osmosensory signaling pathway via two-component system (GO:0007234)	Response regulator, part of a two-component signal transducer involved in the HOG signaling pathway that regulates osmotic stress response; transcript induced by hydrogen peroxide; null spores are heat labile and lose viability at 4 degrees
172	Aspergillus nidulans	ANID	PMID:15882418	ANID_07698	ShoA	osmosensory signaling pathway via Sho1 osmosensor (GO:0007232)	Putative transmembrane osmosensor, equivalent to S. cerevisiae Sho1p which activates MAP kinase-dependent high-osmolarity glycerol response pathway
173	Aspergillus nidulans	ANID	PMID:10438537	ANID_07725	PyroA	response to singlet oxygen (GO:0000304)	Pyridoxine biosynthesis protein
174	Aspergillus nidulans	ANID	PMID:16387870,17703973	ANID_07753	NkuA	double-strand break repair via nonhomologous end joining (GO:0006303)	ATP-dependent DNA helicase II; 70 kDa subunit of Ku70/Ku80; mutants display a dramatic increase in homologous integration
175	Aspergillus nidulans	ANID	PMID:17258477	ANID_07799	AN7799	cellular response to osmotic stress (GO:0071470)	Protein expressed at increased levels during osmoadaptation; short-chain alcohol dehydrogenase domain
176	Aspergillus nidulans	ANID	PMID:12196195	ANID_07884	AN7884	cellular response to iron ion starvation (GO:0010106)	Putative nonribosomal peptide synthase (NRPS) similar to ferrichrome peptide synthetases involved in siderophore biosynthesis
177	Aspergillus nidulans	ANID	PMID:17258477	ANID_07895	CipB	cellular response to osmotic stress (GO:0071470)	Putative oxidoreductase; contains Zn-dependent alcohol dehydrogenase domain; protein expressed at increased levels during osmoadaptation
178	Aspergillus nidulans	ANID	PMID:20074381	ANID_08035	Hsf1	oxidative stress; osmotic stress	Putative transcription factor; hsf1 mRNA expression increased in the presence of farnesol
179	Aspergillus nidulans	ANID	PMID:17258477	ANID_08041	GpdA	cellular response to osmotic stress (GO:0071470)	Glyceraldehyde-3-phosphate dehydrogenase with a predicted role in gluconeogenesis and glycolysis; the gpdA promoter is a commonly used regulatory sequence for driving constitutive heterologous gene expression
180	Aspergillus nidulans	ANID	PMID:16215180	ANID_08042	HdaA	cellular response to oxidative stress (GO:0034599)	Histone deacetylase; null mutant produces higher amounts of penicillin than wild-type
181	Aspergillus nidulans	ANID	PMID:12462996	ANID_08258	UvsJ	DNA repair (GO:0006281 )	Ubiquitin-conjugating enzyme
182	Aspergillus nidulans	ANID	PMID:12196195	ANID_08540	MirB	cellular response to iron ion starvation (GO:0010106)	Siderophore iron transporter
183	Aspergillus nidulans	ANID	PMID:8598056,10589732,12196195	ANID_08637	CatA	cellular response to heat (GO:0034605),cellular response to hydrogen peroxide (GO:0070301),cellular response to iron ion starvation (GO:0010106)	Conidia-specific catalase; predicted role in gluconic acid and gluconate metabolism
184	Aspergillus nidulans	ANID	PMID:17258477	ANID_08690	AN8690	cellular response to osmotic stress (GO:0071470)	Protein expressed at increased levels during osmoadaptation; palA-dependent expression independent of pH
185	Aspergillus nidulans	ANID	PMID:17258477,19965775	ANID_08692	PrxA	cellular response to osmotic stress (GO:0071470),cellular response to oxidative stress (GO:0034599)	Thioredoxin-dependent peroxidase; intracellular; PRX5-like domain; highly similar to the allergen Aspf3 from related fungi; menadione stress-repressed protein; osmoadaptation-induced protein; repressed by starvation-induced autophagy
186	Aspergillus nidulans	ANID	PMID:18681941	ANID_09103	AifA	cellular response to oxidative stress (GO:0034599)	Putative apoptosis-inducing factor (AIF)-like mitochondrial oxidoreductase; mutants display decreased survival in the presence of farnesol or menadione, decreased electron transport; expression upregulated after exposure to farnesol
187	Aspergillus nidulans	ANID	PMID:9150225,19965775	ANID_09339	CatB	cellular response to oxidative stress (GO:0034599),hydrogen peroxide catabolic process (GO:0042744)	Hyphal catalase with a predicted role in gluconic acid and gluconate metabolism
188	Aspergillus nidulans	ANID	PMID:14730445	ANID_09397	HacA	positive regulation of transcription from RNA polymerase II promoter involved in unfolded protein response (GO:0006990)	Putative basic leucine zipper (bZIP) transcription factor that regulates the unfolded protein response; hacA mRNA expression increased in the presence of farnesol
189	Aspergillus nidulans	ANID	PMID:15882418	ANID_10153	SskB	cellular response to osmotic stress (GO:0071470)	Mitogen activated protein kinase kinase kinase (MAPKKK) of the HOG signaling pathway that regulates osmotic stress response
190	Aspergillus nidulans	ANID	PMID:17030995	ANID_10448	TprA	DNA repair (GO:0006281 )	Peptidase like protein
191	Aspergillus nidulans	ANID	PMID:19373970	ANID_10562	MsrA	cellular response to oxidative stress (GO:0034599)	Putative methionine sulfoxide reductase with a predicted role in the reduction of methionine sulfoxide to methionine
192	Aspergillus nidulans	ANID	PMID:15654119	ANID_10635	SepB	DNA repair (GO:0006281),response to DNA damage stimulus (GO:0006974)	Essential protein involved in septation and chromosome segregation; contains WD40 repeats
193	Aspergillus nidulans	ANID	PMID:10220889	ANID_11786T0	MpkA	cellular response to osmotic stress (GO:0071470)	Putative mitogen-activated protein kinase (MAP kinase) involved in conidial germination and polarized growth
194	Aspergillus oryzae	AORY	PMID:19945422	AO090003000023	So	hypotonic response (GO:0006971)	Protein similar to Neurospora crassa SO which accumulates at septal pores in aging hyphae; accumulates at the septal pore in A. oryzae in response to stresses; mutants susceptible to hyphal injury as are Woronin body-deficient strains
195	Aspergillus oryzae	AORY	PMID:10945258	AO090003000090	ThiA	response to stress (GO:0006950)	Thiazole synthase
196	Aspergillus oryzae	AORY	PMID:19770065	AO090003000685	AtfA	oxidative stress; starvation; heat stress	ATF/CREB family bZIP transcription factor; required for conidial germination and stress tolerance
197	Aspergillus oryzae	AORY	PMID:15302836	AO090009000199	MpkA	response to osmotic stress (GO:0006970)	Mitogen-activated protein kinase
198	Aspergillus oryzae	AORY	PMID:15302836	AO090009000291	KexB	response to osmotic stress (GO:0006970)	Kexin like processing protease
199	Aspergillus oryzae	AORY	PMID:20817113	AO090011000202	Fhb1	cellular response to nitrosative stress (GO:0071500)	Flavohemoglobin; expression increased in NO-exposed cells; enzyme exhibits high NO dioxygenase activity; thought to promote oxidative stress damage by hydrogen peroxide
200	Aspergillus oryzae	AORY	PMID:21204928	AO090020000005	Atg4	autophagic vacuole assembly (GO:0000045)	Cysteine protease required for autophagosome formation
201	Aspergillus oryzae	AORY	PMID:12709783	AO090020000552	CnaA	response to heat (GO:0009408)	Calcineurin A
202	Aspergillus oryzae	AORY	PMID:12007818	AO090102000349	VmaA	response to cation stress (GO:0043157)	Catalytic subunit of the vacuolar H+-ATPase
203	Aspergillus oryzae	AORY	PMID:16233832,19579656	AO090120000068	CatB	cellular response to hydrogen peroxide (GO:0070301)	Catalase with a predicted role in hydrogen peroxide detoxification; expression is induced under hydrogen peroxide treatment; putative heat shock element and a CCAAT-box is involved in high levels of expression
204	Aspergillus oryzae	AORY	PMID:18448366	AO090120000418	AtfB	cellular response to heat (GO:0034605),cellular response to hydrogen peroxide (GO:0070301)	Sequence-specific DNA binding transcription factor; member of the ATFCREB family; required for stress tolerance in conidia; transcript expressed preferentially during conidiation in solid-state culture
205	Aspergillus oryzae	AORY	PMID:16233832	AO090701000158	CatA	cellular response to hydrogen peroxide (GO:0070301)	Catalase with a predicted role in hydrogen peroxide detoxification; preferentially expressed during sporulation; positively regulated by AtfB
404	Candida albicans	CALB	PMID:19395663	orf19.1027	PDR16	response to drugs	Phosphatidylinositol transfer protein; increased transcription correlates with CDR1 and CDR2 overexpression and azole resistance; induced by fluphenazine, 17-beta-estradiol, ethynyl estradiol, nitric oxide; farnesol-downregulated in biofilm
405	Candida albicans	CALB	PMID:18434592,20388546	orf19.1032	SKO1	cellular response to stress (GO:0033554),regulation of transcription from RNA polymerase II promoter in response to stress (GO:0043618),stress-activated MAPK cascade (GO:0051403)	bZIP domain transcription factor involved in cell wall damage response; represses the yeast-to-hypha transition; mutants are caspofungin sensitive; induced by osmotic stress via Hog1p; induced by Mnl1p under weak acid stress
406	Candida albicans	CALB	PMID:12100546	orf19.1040	MAD2	cellular response to oxidative stress (GO:0034599)	Protein required for the spindle assembly checkpoint of the cell cycle; necessary for survival in host cell macrophages and for virulence in a mouse model of systemic candidiasis
407	Candida albicans	CALB	PMID:7558317,7744244,11681208	orf19.1065	SSA1	cellular response to heat (GO:0034605),induction by symbiont of host defense response (GO:0044416)	HSP70 family chaperone; found in cell wall fractions; antigenic; role in import of beta-defensin peptides; ATPase domain binds histatin 5; at surface of hyphae, not yeast-form cells; farnesol-downregulated in biofilm; caspofungin repressed
408	Candida albicans	CALB	PMID:16339733	orf19.113	CIP1	cellular response to oxidative stress (GO:0034599)	Possible oxidoreductase; transcription induced by cadmium but not by other heavy metals, heat shock, yeast-hyphal switch, oxidative stress (via Cap1p), or macrophage interaction; stationary phase enriched protein
409	Candida albicans	CALB	PMID:21886818	orf19.1135	Ku70	DNA repair	Putative transcription factor with beta-barrel DNA-binding motif; involved in telomerase regulation and telomere protection; mutation causes marginal increase in caspofungin sensitivity
410	Candida albicans	CALB	PMID:19755168	orf19.123	RCN1	cellular response to stress (GO:0033554)	Protein involved in calcineurin-dependent signaling that controls stress response and virulence; inhibits calcineurin function
411	Candida albicans	CALB	PMID:17574539	orf19.1244	MDR1	multi-drug resistance	Ortholog(s) have Rab GTPase activator activity, role in intracellular protein transport and cytoplasm localization
412	Candida albicans	CALB	PMID:18667577	orf19.1324	RAD2	DNA repair	Ortholog of S. cerevisiae RAD2, nucleotide excision repair nuclease; null mutant is extremely sensitive to UV irradiation; transcription is upregulated upon interaction with macrophages
413	Candida albicans	CALB	PMID:15274137,16215176	orf19.1358	GCN4	cellular response to starvation (GO:0009267)	Transcriptional activator of general amino acid control response; required for Efg1p-dependent pseudohyphal induction by amino acid starvation, not by serum; required for normal biofilm formation; upregulated by human whole blood and PMN
414	Candida albicans	CALB	PMID:18957583	orf19.1373	Inp51	cellular response to stress	Putative phosphatidylinositol-4,5-bisphosphate phosphatase; involved in maintenance of phosphoinositide levels; affects hyphal growth, virulence, cell integrity; interacts with Irs4p
415	Candida albicans	CALB	PMID:15469520	orf19.1413	YFH1	cellular response to oxidative stress (GO:0034599)	Frataxin; may be required for iron storage or delivery; role in oxidative stress resistance; transcription regulated by Nrg1p, repressed if iron absent, induced by macrophage interaction; Hap43p-repressed gene
416	Candida albicans	CALB	PMID:17965250	orf19.1605	PMS1	DNA repair	Putative DNA mismatch repair factor; ortholog of S. cerevisiae PMS1 which is an ATP-binding protein involved in DNA mismatch repair
417	Candida albicans	CALB	PMID:15819622	orf19.1614	MEP1	cellular response to nitrogen starvation (GO:0006995)	Ammonium permease; Mep1p is more efficient ammonium permease than Mep2p, whereas Mep2p has additional regulatory role; 11 predicted transmembrane regions; low mRNA abundance; hyphal downregulated; late-stage biofilm-induced
418	Candida albicans	CALB	PMID:39694,9235926,15813733,16545688,17127290,17285563,18178164,18310903,19279142,19395663,19759180,19888802,20041210,20370363,20608985,21343453	orf19.1623	Cap2	cellular response to oxidative stress (GO:0034599),evasion or tolerance of host immune response (GO:0020012),regulation of transcription from RNA polymerase II promoter in response to oxidative stress (GO:0043619)	Transcription factor, AP-1 bZIP family; role in oxidative stress response and resistance, multidrug resistance; oxidative stress regulates nuclear localization; partially complements S. cerevisiae yap1 mutation; human neutrophil-ind
419	Candida albicans	CALB	PMID:17965250	orf19.1648	RAD50	cellular response to oxidative stress (GO:0034599),DNA repair (GO:0006281)	Putative DNA double-strand break repair factor; involved in response to oxidative stress and drug resistance
420	Candida albicans	CALB	PMID:18956748	orf19.1756	GPD1	intracellular accumulation of glycerol	Protein similar to S. cerevisiae glycerol-3-phosphate dehydrogenase (enzyme of glycerol biosynthesis); biofilm-induced expression; regulated by Efg1p; regulated by Tsa1p, Tsa1Bp under H2O2 stress conditions
421	Candida albicans	CALB	PMID:10515923,19759180,19788542	orf19.1760	Ras1	cellular response to heat (GO:0034605),cellular response to oxidative stress (GO:0034599)	RAS signal transduction GTPase; regulates cAMP and MAP kinase pathways; role in hyphal induction, virulence, apoptosis, heat-shock sensitivity; nonessential; plasma membrane-localized; complements viability of S. cerevisiae ras1 ras2 mutant
422	Candida albicans	CALB	PMID:11681208	orf19.18	IMH3	induction by symbiont of host defense response (GO:0044416)	Inosine monophosphate (IMP) dehydrogenase; enzyme of GMP biosynthesis; target of mycophenolic acid and mizoribine monophosphate; antigenic during infection; downregulated in core stress response; snoRNA snR54 encoded within IMH3 intron
423	Candida albicans	CALB	PMID:15269278	orf19.1969	CCW14	cellular response to stress (GO:0033554)	Putative mannoprotein of cell wall with role in response to stress; increased mRNA abundance observed in cyr1 homozygous mutant (hyphal or yeast-form cells) and in ras1 homozygous mutant (yeast-form cells)
424	Candida albicans	CALB	PMID:18503007	orf19.1973	HAP5	regulation of transcription from RNA polymerase II promoter in response to iron ion starvation (GO:0033217)	Component of CCAAT-binding transcription factor; roles in filamentous growth, low-iron induction of FRP1; regulates genes involved in respiratory growth; functional homolog of S. cerevisiae Hap5p; Cap1p-dependent expression in low iron
425	Candida albicans	CALB	PMID:18691183	orf19.1992	SIR2	inheritance of oxidatively modified proteins involved in replicative cell aging (GO:0001319)	Required for wild-type lifespan, asymmetric inheritance of oxidatively damaged proteins, rDNA silencing; regulates phenotypic switching in strain 3153A, not WO-1; partially functionally complements S. cerevisiae sir2 mutant mating defect
426	Candida albicans	CALB	PMID:19391100	orf19.2014	BCY1	starvation	Protein kinase A regulatory subunit; required for nuclear localization of Tpk1p; physically interacts with Tpk1p; essential; apoptosis-regulated; bcy1 heterozygous or bcy1 tpk2 mutant has filamentous growth defect; planktonic growth-induced
427	Candida albicans	CALB	PMID:14617819,15813733,19019164	orf19.2060	SOD5	cellular response to oxidative stress (GO:0034599),cellular response to superoxide (GO:0071451),evasion or tolerance by symbiont of host-produced reactive oxygen species (GO:0052059),evasion or tolerance of host immune response (GO:0020012)	Copper- and zinc-containing superoxide dismutase; protective role against oxidative stress; induced by neutrophil contact, hyphal growth, caspofungin, osmotic or oxidative stress; member of a gene family including SOD1, SOD4, SOD5, and SOD6
428	Candida albicans	CALB	PMID:19019164	orf19.2062	SOD4	cellular response to superoxide (GO:0071451)	Copper- and zinc-containing superoxide dismutase; role in response to host innate immune ROS; regulated on white-opaque switching; ciclopirox olamine induced; caspofungin repressed; family includes SOD1, SOD4, SOD5, SOD6; yeast-associated
429	Candida albicans	CALB	PMID:19542309,20041210	orf19.2119	Ndt80	cellular response to oxidative stress (GO:0034599),positive regulation of transcription from RNA polymerase II promoter in response to stress (GO:0036003)	Activator of CDR1 induction by antifungal drugs; required for wild-type drug resistance; transcriptionally induced upon antifungal drug treatment; similar to S. cerevisiae Ndt80p, which is a meiosis-specific transcriptional regulator
430	Candida albicans	CALB	PMID:19364843	orf19.2245	YPT72	osmotic stress;heat stress;oxidative stress	Vacuolar Rab small monomeric GTPase involved in vacuolar biogenesis; involved in filamentous growth and virulence
431	Candida albicans	CALB	PMID:20402792	orf19.2268	Rck2	oxidative stress	Predicted MAP kinase-activated protein kinase, similar to S. cerevisiae serine/threonine protein kinase Rck2p; induced by osmotic stress via Hog1p; macrophage/pseudohyphal-repressed; mutants are sensitive to rapamycin
432	Candida albicans	CALB	PMID:11886556,19391100,21234881,21456055,22198055	orf19.2277	TPK2	cellular response to stress (GO:0033554)	Catalytic subunit of cAMP-dependent protein kinase (PKA), isoform of Tpk1p; required for wild-type epithelial cell damage and engulfment and oral (not systemic) virulence in mouse; involved in control of morphogenesis and stress response
433	Candida albicans	CALB	PMID:19279142	orf19.2331	Ada2	osmotic stress	Putative transcriptional coactivator; cell wall integrity role; required for wild-type transcriptional response to caspofungin; mutant is caspofungin hypersensitive; role in regulation with Cas5p; zinc finger DNA-binding motif
434	Candida albicans	CALB	PMID:20041210	orf19.2356	CRZ2	cellular response to cold (GO:0070417)	Putative zinc finger transcription factor; similar to S. cerevisiae Crz1p; homozygous crz1, not crz2, null mutation suppresses fluconazole resistance of homozygous cka2 null (defective in CK2 kinase ); Rim101p-downregulated at pH 8
435	Candida albicans	CALB	PMID:17965250	orf19.2383	YKU80	DNA repair	Yku70p-Yku80p Ku complex subunit involved in nonhomologous end joining during double-strand break repair repair; Hap43p-repressed gene; biofilm-induced
436	Candida albicans	CALB	PMID:19395663	orf19.24	RTA2	response to drugs	Putative flippase required for sphingolipid long chain base release; mediates calcineurin-dependent resistance to azoles; stress-associated protein; Ca2+, calcineurin-regulated; ketoconazole, caspofungin induced; Plc1p-regulated
437	Candida albicans	CALB	PMID:18602013	orf19.2432	HAC1	positive regulation of transcription from RNA polymerase II promoter involved in unfolded protein response (GO:0006990)	Putative bZIP transcription factor involved in unfolded protein response and control of morphology; transcript undergoes atypical splicing at C terminus under ER stress; induced during mating and by caspofungin; mRNA binds She3p
438	Candida albicans	CALB	PMID:18667577	orf19.2469	RAD10	DNA repair	Ortholog of S. cerevisiae RAD10, an endonuclease involved in nucleotide excision repair; null mutant is extremely sensitive to UV irradiation; transcription is downregulated in alkaline conditions
439	Candida albicans	CALB	PMID:17531123	orf19.2517	HOL3	stress response and detoxification	Predicted membrane transporter, member of the drug:proton antiporter (12 spanner) (DHA1) family, major facilitator superfamily (MFS)
440	Candida albicans	CALB	PMID:10872511,11681208	orf19.2551	MET6	cellular response to heat (GO:0034605),induction by symbiont of host defense response (GO:0044416)	Essential 5-methyltetrahydropteroyltriglutamate-homocysteine methyltransferase (cobalamin-independent methionine synthase); antigenic during murine or human systemic infection; heat shock, estrogen, possibly biofilm, and GCN-induced
441	Candida albicans	CALB	PMID:20206282	orf19.2630	RAD59	double-strand break repair via single-strand annealing (GO:0045002)	Protein involved in homologous recombination and DNA breaks repair; similar to S. cerevisiae Rad59p; N-terminal similarity with Rad52p
442	Candida albicans	CALB	PMID:22073120	orf19.2646	ZCF13	cellular response to heat (GO:0034605)	Predicted Zn2Cys6 zinc-finger protein; mutants display decreased colonization of mouse kidneys
443	Candida albicans	CALB	PMID:17715369	orf19.2762	AHP1	oxidative stress	Putative alkyl hydroperoxide reductase; immunogenic in mouse; biofilm-induced; fluconazole-induced; amphotericin B, caspofungin, alkaline downregulated; induced in core stress response; regulated by Ssk1p, Nrg1p, Tup1p, Ssn6p, Hog1p, Hap43p
444	Candida albicans	CALB	PMID:12427960,18273798,19395663	orf19.2770	SOD1	cellular response to oxidative stress (GO:0034599)	Cytosolic copper- and zinc-containing superoxide dismutase, involved in protection from oxidative stress and required for full virulence; alkaline upregulated by Rim101p; upregulated in the presence of human blood
445	Candida albicans	CALB	PMID:20041210	orf19.2842	GZF3	cellular response to heat (GO:0034605)	Putative transcription factor; oxidative stress-induced via Cap1p; null mutant exhibits abnormal colony morphology and altered sensitivity to fluconazole, LiCl, and copper
446	Candida albicans	CALB	PMID:11746601,16204575	orf19.2849	AQY1	cellular response to freezing (GO:0071497),cellular response to osmotic stress (GO:0071470)	Aquaporin water channel; mutant has increased resistance to osmotic shock; required for wild-type tolerance of freezing; not required for virulence in a mouse model of systemic infection; flucytosine repressed; biofilm-induced gene
447	Candida albicans	CALB	PMID:21375589	orf19.2886	Cek1	pheromon response	ERK-family protein kinase, required for wild-type yeast-hyphal switching, mating efficiency, and virulence in a mouse model; Cst20p-Hst7p-Cek1p-Cph1p MAPK pathway regulates mating, and invasive hyphal growth under some conditions
448	Candida albicans	CALB	PMID:17614954	orf19.2972	PDE2	genotoxic stress	Cyclic nucleotide phosphodiesterase, high affinity; role in moderating signaling via cAMP; required for wild-type virulence, hyphal growth, switching, and cell wall, but not for pseudohyphal growth; expressed shortly after hyphal induction
449	Candida albicans	CALB	PMID:6792910,18268028,19231283	orf19.3038	TPS2	cellular response to heat (GO:0034605),cellular response to osmotic stress (GO:0071470),cellular response to oxidative stress (GO:0034599)	Trehalose-6-phosphate (Tre6P) phosphatase; mutant heat sensitive, has Tre6P accumulation, decreased mouse virulence; possible drug target; two conserved phospohydrolase motifs; no mammalian homolog; Hap43p-repressed gene; biofilm-induced
450	Candida albicans	CALB	PMID:17965250	orf19.3093	MSH2	DNA repair	Putative DNA mismatch repair factor; transcription is regulated by Nrg1p; flucytosine repressed; RNA abundance regulated by tyrosol and cell density
451	Candida albicans	CALB	PMID:15387822,19897505	orf19.3150	GRE2	cellular response to oxidative stress (GO:0034599),response to osmotic stress (GO:0006970)	Putative reductase; Nrg1p- and Tup1p-regulated; benomyl- and hyphal-induced; macrophage/pseudohyphal-repressed; expression greater in low iron; reported to be involved in osmotic stress response; stationary phase enriched protein
452	Candida albicans	CALB	PMID:15273122	orf19.3160	HSP12	cellular response to stress (GO:0033554)	Heat-shock protein; induced upon osmotic/oxidative/cadmium stress, fluphenazine treatment, low iron, CDR1 and CDR2 overexpression, or ssn6 or ssk1 homozygous null mutation; repressed by Hog1p, flucytosine, elevated CO2
453	Candida albicans	CALB	PMID:20041210	orf19.3182	GIS2	cellular response to cold (GO:0070417),cellular response to osmotic stress (GO:0071470)	Putative transcription factor; expression is increased in high iron and reduced upon yeast-hyphal switch; null mutant exhibits sensitivity to sorbitol, 5-fluorocytosine, and cold temperatures
454	Candida albicans	CALB	PMID:17905926,22073120	orf19.3188	Tac1	cellular response to oxidative stress (GO:0034599)	Transcriptional activator of drug-responsive genes including CDR1 and CDR2; has Zn(2)-Cys(6) binuclear cluster; binds DRE element; gene in zinc cluster region near MTL locus; resequencing indicates that TAC1 spans orf19.3188 and orf19.3189
455	Candida albicans	CALB	PMID:19755168	orf19.3212	Mid1	calcium signaling	Putative stretch-activated Ca2+ channel of the high affinity calcium uptake system; role in thigmotropism; decreased transcription is observed upon fluphenazine treatment or in an azole-resistant strain with CDR1 and CDR2 overexpression
456	Candida albicans	CALB	PMID:18509269	orf19.3254	Ddr48	DNA repair; oxidative stress	Protein not essential for viability
457	Candida albicans	CALB	PMID:9493379,17660361	orf19.3256	Sln1	osmosensory signaling pathway via two-component system (GO:0007234)	Histidine kinase involved in a two-component signaling pathway that regulates cell wall biosynthesis; mutants are sensitive to growth on H2O2 medium
458	Candida albicans	CALB	PMID:19755168	orf19.3298	Cch1	calcium signaling	Voltage-gated Ca2+ channel of the high affinity calcium uptake system; roles in thigmotropism, establishment of galvanotropism; transcription is regulated by Nrg1p and Mig1p
459	Candida albicans	CALB	PMID:20869222	orf19.3380	Hwp2	oxidative stress	GPI-anchored, glycosylated cell wall protein, required for biofilm formation, adhesion, filamentous growth on some media; expressed in hyphae; mutant delayed in virulence; regulated by Efg1p, Tup1p; similar to Hwp1p and Rbt1p domains
460	Candida albicans	CALB	PMID:19395663	orf19.34	GIT1	DNA repair	Glycerophosphoinositol permease, involved in utilization of glycerophosphoinositol as a phosphate source; fungal-specific (no human or murine homolog); transcription negatively regulated by Rim101p; virulence-group-correlated expression;
461	Candida albicans	CALB	PMID:17339352,18791036	orf19.3401	CTA1	response to hydrogen peroxide (GO:0042542)	Protein similar to S. cerevisiae Mos10p, which affects S. cerevisiae filamentous growth; activates transcription in 1-hybrid assay in S. cerevisiae; protein levels increase under weak acid stress; nonessential
462	Candida albicans	CALB	PMID:19217358	orf19.3402	FDG1	base-excision repair, AP site formation (GO:0006285)	Formamidopyrimidine DNA glycosylase, involved in repair of gamma-irradiated DNA; Hap43p-repressed gene
463	Candida albicans	CALB	PMID:22202230	orf19.3414	Sur7	oxidative stress;metal stress	Protein required for normal cell wall, plasma membrane, cytoskeletal organization, endocytosis; localizes to eisosome subdomains of plasma membrane; four transmembrane motifs; mutant shows ectopic, chitin-rich cell wall; fluconazole-induced
464	Candida albicans	CALB	PMID:16939537	orf19.3530	CKA2	cellular response to oxidative stress (GO:0034599)	Catalytic alpha-subunit of protein kinase CK2; interaction with calcineurin pathway affects fluconazole sensitivity; synthetically lethal with CKA1; attenuated virulence in a mouse oropharyngeal candidiasis but not in a systemic mouse model
465	Candida albicans	CALB	PMID:11681208	orf19.3575	CDC19	induction by symbiont of host defense response (GO:0044416)	Pyruvate kinase; on yeast cell surface; Gcn4p, Hog1p regulated; induced on polystyrene adherence; downregulated by phagocytosis, farnesol treatment; mutation affects filamentation; stationary phase enriched; biofilm, Hap43p-induced gene
466	Candida albicans	CALB	PMID:21760783	orf19.3629	Dse1	oxidative stress	Essential cell wall protein involved in cell wall integrity and rigidity; periodic mRNA expression peaks at M/G1 phase; Ace2p-induced; required for virulence in a mouse model of infection
467	Candida albicans	CALB	PMID:11681208	orf19.3651	PGK1	induction by symbiont of host defense response (GO:0044416)	Phosphoglycerate kinase, enzyme of glycolysis; localizes to cell wall and cytoplasm; antigenic in murine/human infection; biofilm, planktonic culture-, Hog1p-, Hap43p-, GCN-induced; downregulated upon phagocytosis
468	Candida albicans	CALB	PMID:10832630	orf19.367	CNH1	response to salt stress (GO:0009651)	Na+/H+ antiporter; required for wild-type growth, cell morphology, and virulence in a mouse model of systemic infection; not transcriptionally regulated by NaCl; fungal-specific (no human or murine homolog)
469	Candida albicans	CALB	PMID:17178245	orf19.3672	GAL10	cellular response to oxidative stress (GO:0034599)	UDP-glucose 4-epimerase, required for galactose utilization; mutant shows cell wall defects and increased filamentation; fluconazole- and ketoconazole-induced; stationary phase enriched protein; late-stage biofilm-induced gene
470	Candida albicans	CALB	PMID:21890819	orf19.3685	PSY2	response to DNA damage stimulus (GO:0006974)	Putative protein phosphatase PP4 complex subunit; macrophage-induced gene
471	Candida albicans	CALB	PMID:19897505,21265777	orf19.3707	YHB1	cellular response to nitrosative stress (GO:0071500)	Nitric oxide dioxygenase, acts in nitric oxide scavenging/detoxification; role in virulence in mouse; transcription activated by NO, macrophage interaction; hyphal downregulated; mRNA binds to She3p; Hap43p-repressed
472	Candida albicans	CALB	PMID:9234804,20713630	orf19.3708	SAP2	induction by symbiont of defense-related host calcium ion flux (GO:0052391),induction by symbiont of host defense response (GO:0044416)	Major secreted aspartyl proteinase, involved in utilization of protein as nitrogen source; assessment of virulence role complicated by URA3 effects; immunoprotective; regulated by growth, albumin, drugs, white cell-type; biofilm-induced
473	Candida albicans	CALB	PMID:20206282	orf19.3752	RAD51	double-strand break repair via homologous recombination (GO:0000724)	Protein involved in homologous recombination and DNA repair; flucytosine induced; slow growth and increased white-to-opaque switching frequency in null mutant
474	Candida albicans	CALB	PMID:17804815	orf19.3775	SSK2	cellular response to osmotic stress (GO:0071470),cellular response to oxidative stress (GO:0034599),stress-activated protein kinase signaling cascade (GO:0031098)	MAP kinase kinase kinase (MAPKKK) that regulates Hog1p activation and signaling; transcription is downregulated in response to treatment with ciclopirox olamine
475	Candida albicans	CALB	PMID:19717740,21398508	orf19.3818	Goa1	cellular response to oxidative stress (GO:0034599)	Protein required for respiratory growth, resistance to oxidants, chlamydospore formation, hyphal growth under some conditions, and virulence; relocalizes from the cytoplasm to the mitochondrion during oxidative or osmotic stress
476	Candida albicans	CALB	PMID:22006003	orf19.391	UPC2	starvation	Zn2-Cys6 transcriptional regulator of ergosterol biosynthetic genes and sterol uptake; binds ERG2 promoter; induced upon ergosterol depletion, by azoles, anaerobicity, in biofilms; macrophage/pseudohyphal-repressed
477	Candida albicans	CALB	PMID:21097600	orf19.3940.1	Cup1	metal stress;oxidative stress	Metallothionein, involved in copper resistance; transcription is induced by copper
478	Candida albicans	CALB	PMID:10334952,11681208	orf19.395	ENO1	induction by symbiont of host defense response (GO:0044416)	Enolase, enzyme of glycolysis and gluconeogenesis; major cell-surface antigen; binds host plasmin/plasminogen; immunoprotective; phagocytosis, biofilm and planktonic growth-induced; farnesol-downregulated; possibly essential; Hap43p-induced
479	Candida albicans	CALB	PMID:18515753	orf19.3959	SSD1	evasion or tolerance of host immune response (GO:0020012)	Protein with role in resistance to host antimicrobial peptides; virulence role in murine infection; functional homolog of S. cerevisiae Ssd1p, which suppresses various mutant phenotypes; constitutively expressed and not cell-cycle regulated
480	Candida albicans	CALB	PMID:15273122,18509269	orf19.4082	DDR48	cellular response to oxidative stress (GO:0034599),cellular response to stress (GO:0033554)	Immunogenic stress-associated protein; regulated by filamentous growth pathways; induced by benomyl, caspofungin, ketoconazole or in azole-resistant strain; Hog1p, farnesol, alkaline downregulated; stationary phase enriched; biofilm-induced
481	Candida albicans	CALB	PMID:19395663	orf19.4147	GLR1	oxidative stress	Glutathione reductase; upregulated by human neutrophils; oxidative stress-induced regulation via Cap1p; overexpression correlates with multidrug resistance in a cap1 mutant, farnesol induced; stationary phase enriched protein
482	Candida albicans	CALB	PMID:15306020,17965250,21272099	orf19.4208	RAD52	cellular response to oxidative stress (GO:0034599),DNA repair (GO:0006281),double-strand break repair via homologous recombination (GO:0000724)	Required for homologous DNA recombination, repair of UV- or MMS-damaged DNA, telomere length, UV-induced LOH; constitutive expression, MMS-induced; weakly complements S. cerevisiae rad52 mutant; slow growth, increased white-to-opaque switch
483	Candida albicans	CALB	PMID:17182857	orf19.4275	RAD9	DNA damage checkpoint (GO:0000077)	Protein involved in regulation of DNA-damage-induced filamentous growth; putative component of DNA damage checkpoint; ortholog of S. cerevisiae Rad9p; transcription is induced in response to alpha pheromone in SpiderM medium
484	Candida albicans	CALB	PMID:19897505,20949076	orf19.4290	TRR1	cellular response to oxidative stress (GO:0034599)	Thioredoxin reductase; regulated by Tsa1p/Tsa1Bp, Hap43p; induced by nitric oxide, peroxide; oxidative stress-induce via Cap1p; upregulated by human neutrophils; fungal-specific (no human/murine homolog); stationary phase enriched protein
485	Candida albicans	CALB	PMID:21890819	orf19.4378	Pph3	oxidative stress, DNA repair	Putative catalytic subunit of protein phosphatase complex; functions with regulatory subunit Psy2p in dephosphorylation of Rad53p in response to DNA damage; ortholog of S. cerevisiae Pph3p
486	Candida albicans	CALB	PMID:16215175	orf19.4403	VPS11	evasion or tolerance of host immune response (GO:0020012)	Protein involved in protein trafficking; putative role in vesicle-target membrane fusion; mutant lacks vacuole; role in hyphal growth, possibly via vacuole expansion into hypha; role in killing of and survival within macrophage
487	Candida albicans	CALB	PMID:15813733	orf19.4433	CPH1	evasion or tolerance of host immune response (GO:0020012)	Transcription factor required for mating and hyphal growth on solid media; in filamentation pathway with Ess1p and Czf1p; required with Efg1p for host cytokine response; regulates genes of galactose metabolism
488	Candida albicans	CALB	PMID:10923027	orf19.4443	YPD1	osmosensory signaling pathway via two-component system (GO:0007234)	Phosphohistidine intermediate protein in a phosphorelay signal transduction pathway; residue His69 is the phosphoacceptor histidine; predicted to be soluble and cytosolic; functional homolog of S. cerevisiae Ypd1p
489	Candida albicans	CALB	PMID:21844307	orf19.4527	HGT1	negative regulation of complement activation (GO:0045916)	High-affinity glucose transporter, member of major facilitator superfamily; transcription induced by progesterone and by drugs including chloramphenicol and benomyl; likely essential for growth, based on an insertional mutagenesis strategy
490	Candida albicans	CALB	PMID:19252121	orf19.4590	RFX2	cellular response to heat (GO:0034605),cellular response to oxidative stress (GO:0034599),negative regulation of transcription from RNA polymerase II promoter in response to UV-induced DNA damage (GO:0010768)	Transcriptional repressor; regulator of filamentation, response to DNA damage, adhesion, virulence in murine mucosal, systemic infections; RFX domain; regulated by Nrg1p, UV-induced; partially complements S. cerevisiae rfx1 mutant defects
491	Candida albicans	CALB	PMID:19700637	orf19.4646	UEC1	cellular response to stress (GO:0033554)	Protein required for damage to oral epithelial cells and for normal hyphal growth and stress resistance; transcription induced on contact with vascular endothelial cells; not highly conserved
492	Candida albicans	CALB	PMID:19484503	orf19.4662	Rlm1	osmotic stress	Putative transcription factor; required for wild-type resistance to cell wall perturbation, caspofungin treatment; regulates caspofungin induction of PGA13
493	Candida albicans	CALB	PMID:20041210	orf19.4670	CAS5	cellular response to cold (GO:0070417)	Zinc finger transcription factor, cell wall damage response; required for transcriptional response/resistance to caspofungin; repressed in core stress response; mutants have reduced CFU in mice and hyphal defects during C. elegans infection
494	Candida albicans	CALB	PMID:17531123	orf19.4679	AGP2	osmotic stress	Amino acid permease; hyphal downregulated; regulated upon white-opaque switching; induced in core caspofungin response, during cell wall regeneration, or by flucytosine; fungal-specific; regulated by Sef1p-, Sfu1p-, and Hap43p
495	Candida albicans	CALB	PMID:19049858	orf19.4698	PTC8	heat stress;osmotic stress	Predicted type 2C protein phosphatase, serine/threonine-specific; required for hyphal growth; induced under stress; late-stage biofilm-induced gene
496	Candida albicans	CALB	PMID:16287872,17616630	orf19.4772	Sho1	cellular response to oxidative stress (GO:0034599),osmosensory signaling pathway via Sho1 osmosensor (GO:0007232)	Predicted adaptor protein involved in activation of MAP kinase-dependent signaling pathways; links response to oxidative stress to morphogenesis and cell wall biosynthesis; caspofungin repressed
497	Candida albicans	CALB	PMID:19818013	orf19.4775	Hsf1	cellular response to heat (GO:0034605)	Essential transcription factor, mediates heat shock transcriptional induction; in the absence of heat stress, Cta8p levels are modulated by growth temperature to regulate basal expression of genes involved in protein folding
498	Candida albicans	CALB	PMID:21097600	orf19.4784	Crp1	metal stress;oxidative stress	Plasma membrane copper transporter; CPx P1-type ATPase; mediates Cu resistance; similar to proteins of Menkes and Wilson disease; copper-induced; Tbf1p-activated; suppresses Cu sensitivity of S. cerevisiae cup1 mutant; biofilm-induced
499	Candida albicans	CALB	PMID:17724773	orf19.4869	SFU1	regulation of transcription from RNA polymerase II promoter in response to iron ion starvation (GO:0033217)	Transcriptional regulator of iron-responsive genes; represses iron utilization genes if iron is present; Hap43p-repressed; promotes gastrointestinal commensalism in mice
500	Candida albicans	CALB	PMID:11886556,19391100,21234881,21456055	orf19.4892	TPK1	cellular response to stress (GO:0033554)	Catalytic subunit of cAMP-dependent protein kinase (PKA), isoform of Tpk2p; involved in control of morphogenesis and stress response; wild-type nuclear localization requires Bcy1p; produced during stationary but not exponential growth
501	Candida albicans	CALB	PMID:21414038	orf19.4941	TYE7	cellular response to hypoxia (GO:0071456)	bHLH transcription factor involved in control of glycolysis; required for biofilm formation; hyphally regulated by Cph1p, Cyr1p; flucytosine, Hog1p induced; amphotericin B, caspofungin repressed; induced in biofilm and planktonic growth
502	Candida albicans	CALB	PMID:22006003	orf19.4961	STP2	metal stress;oxidative stress	Transcription factor; activates transcription of genes encoding amino acid permeases; activated via amino-acid-induced proteolytic processing (Ssy1p, Csh3p dependent); also amino-acid-regulated; required for alkalinization of growth medium
503	Candida albicans	CALB	PMID:17715369	orf19.4975	GPX1	oxidative stress	Hyphal-induced GPI-anchored cell wall protein; macrophage-induced; repressed by neutrophil-co-culture; resistance to killing by neutrophils, azole resistance; regulated by Rfg1p, Efg1p, Nrg1p, Tup1p, Cyr1p, Bcr1p, Hap43p; biofilm-induced
504	Candida albicans	CALB	PMID:7558317,7744244,11681208,17715369	orf19.4980	HSP70	cellular response to heat (GO:0034605),induction by symbiont of host defense response (GO:0044416)	Putative hsp70 chaperone; role in entry into host cells; heat-shock, amphotericin B, cadmium, ketoconazole-induced; farnesol-downregulated in biofilm; surface localized in yeast-form and hyphal cells; antigenic in host
505	Candida albicans	CALB	PMID:20843317	orf19.4985	Gup1	genotoxic stress	Putative O-acyltransferase with a role in glycerol uptake; functionally complements growth of S. cerevisiae gup1 mutant under salt stress; required for normal ergosterol distribution, hyphal growth, biofilm formation
506	Candida albicans	CALB	PMID:14555484,15664927,18408054,18616606	orf19.5031	SSK1	cellular response to heat (GO:0034605),cellular response to oxidative stress (GO:0034599),evasion or tolerance of host immune response (GO:0020012)	Response regulator of two-component system; role in oxidative stress response, cell wall biosynthesis, virulence, hyphal growth on solid media; expressed in hyphae and yeast-form cells; putative peroxisomal targeting sequence (PTS1)
507	Candida albicans	CALB	PMID:16545688	orf19.505	CAP1	regulation of transcription from RNA polymerase II promoter in response to oxidative stress (GO:0043619)	Adenylate cyclase-associated protein that regulates adenylate cyclase activity; required for wild-type germ tube formation and for virulence in mouse systemic infection; mutant defects in filamentous growth are rescued by cAMP or dbcAMP
508	Candida albicans	CALB	PMID:18667577	orf19.5098	NTG1	DNA repair	Protein with strong similarity to both S. cerevisiae Ntg1p and Ntg2p DNA repair glycosylases; transcriptionally regulated by iron; expression greater in high iron; Hap43p-repressed gene
509	Candida albicans	CALB	PMID:20041210	orf19.5133	ZCF29	cellular response to oxidative stress (GO:0034599)	Predicted zinc-finger protein; null mutant displays sensitivity to caffeine and menadione, and resistance to fenpropimorph; Hap43p-repressed gene; mutants display decreased colonization of mouse kidneys
510	Candida albicans	CALB	PMID:11694594,21992526	orf19.5148	Cyr1	evasion or tolerance of host immune response (GO:0020012)	Class III adenylyl cyclase; mutant lacks cAMP; mutant hyphal growth defect rescued by exogenous cAMP; required for mouse mucosal or systemic infection; role in macrophage sensitivity, apoptosis; downstream of Ras1p and CO2 signaling
511	Candida albicans	CALB	PMID:19239621	orf19.5170	ENA21	starvation; osmotic stress	Predicted ORF similar to S. cerevisiae sodium transporters Ena1p and Ena5p; Gcn4p-regulated; flucytosine, amphotericin B, or ketoconazole-induced; osmotic stress-induced; overlaps orf19.5170.1, which is annotated as a blocked reading frame
512	Candida albicans	CALB	PMID:21511048	orf19.5335	SGS1	response to DNA damage stimulus (GO:0006974)	RecQ-related DNA helicase; Bloom's syndrome-related gene; haploinsufficient for wild-type lifespan; upregulated in farnesol treated biofilm
513	Candida albicans	CALB	PMID:19153767	orf19.5384	CHS8	cell wall stress	Chitin synthase required for synthesis of long-chitin fibrils; nonessential; 8 or 9 membrane spanning regions; mRNA present in yeast and hyphae; induced during cell wall regeneration; fungal-specific (no human or murine homologs)
514	Candida albicans	CALB	PMID:15796987	orf19.5437	RHR2	cellular response to osmotic stress (GO:0071470)	Glycerol 3-phosphatase; roles in osmotic tolerance, glycerol accumulation in response to salt; required for biofilm formation; biofilm-induced; regulated by macrophage, stress response, yeast-hyphal switch, pheromone, GCN4, HOG1, NRG1, TUP1
515	Candida albicans	CALB	PMID:11506465,20713630	orf19.5542	SAP6	induction by symbiont of defense-related host calcium ion flux (GO:0052391),induction by symbiont of host defense response (GO:0044416)	Secreted aspartyl protease; expressed during hyphal growth, oral carriage, infection; sap4 sap5 sap6 triple mutant is defective in protein utilization as N source; assessment of virulence role complicated by URA3 effects; N-glycosylated
516	Candida albicans	CALB	PMID:19700637	orf19.5568	VPS51	cellular response to stress (GO:0033554)	Protein with a role in vacuolar function; null mutant has defect in damaging oral epithelial and vascular endothelial cells; required for normal hyphal growth and stress resistance; induced in presence of host oral or vascular cells
517	Candida albicans	CALB	PMID:15114480,19395663,21343453,21559392	orf19.5604	MDR1	cellular response to oxidative stress (GO:0034599)	Ortholog(s) have Rab GTPase activator activity, role in intracellular protein transport and cytoplasm localization
518	Candida albicans	CALB	PMID:15819622	orf19.5672	MEP2	cellular response to nitrogen starvation (GO:0006995)	Ammonium permease and regulator of nitrogen starvation-induced filamentation; 11 predicted transmembrane regions; in low nitrogen cytoplasmic C-terminus activates Ras/cAMP and MAPK signal transduction pathways to induce filamentation
519	Candida albicans	CALB	PMID:11506465,20713630	orf19.5714	SAP1	induction by symbiont of defense-related host calcium ion flux (GO:0052391),induction by symbiont of host defense response (GO:0044416),induction by symbiont of host immune response (GO:0052559)	Secreted aspartyl proteinase; acts in utilization of protein as nitrogen source; assessment of virulence role complicated by URA3 effects; regulated by growth phase, alpha-pheromone; produced by opaque cells
520	Candida albicans	CALB	PMID:9632257,19019164	orf19.5716	SAP4	evasion or tolerance by symbiont of host-produced reactive oxygen species (GO:0052059),evasion or tolerance of host immune response (GO:0020012)	Secreted aspartyl proteinase; sap4 sap5 sap6 triple mutant is defective in protein utilization for nitrogen; assessment of virulence role complicated by URA3 effects; expressed during mucosal and systemic infections; N-glycosylated
521	Candida albicans	CALB	PMID:19383674	orf19.5753	STL1	heat stress	Glycerol permease involved in glycerol uptake; member of the major facilitator superfamily; induced by osmotic stress, at low glucose in rich media, during cell wall regeneration; 12 membrane spans; Hap43p-induced gene
522	Candida albicans	CALB	PMID:21841121,22164221	orf19.5843	Crr1	response to osmotic stress (GO:0006970),response to oxidative stress (GO:0006979)	Response regulator of a two-component system involved in stress response; late-stage biofilm-induced ; Plc1p-regulated; greater mRNA abundance observed in a cyr1 homozygous null mutant than in wild type
523	Candida albicans	CALB	PMID:22073120	orf19.5849	CWT1	cellular response to heat (GO:0034605)	Putative Zn2Cys6 transcription factor; mutant has cell wall defects; transcription increased at stationary phase; has predicted PAS domain and Zn(II) Cys(6)-type DNA-binding region; similar to S. cerevisiae Rds2p
524	Candida albicans	CALB	PMID:19364843	orf19.589	VPS21	osmotic stress;heat stress;oxidative stress	Late endosomal Rab small monomeric GTPase involved in transport of endocytosed proteins to the vacuole; involved in filamentous growth and virulence
525	Candida albicans	CALB	PMID:16079350,20865172	orf19.5901	Pkc1	cellular response to cold (GO:0070417),cellular response to stress (GO:0033554)	Protein kinase C; functional homolog of S. cerevisiae Pkc1p; mutant has abnormal yeast-form cell morphology and increased cell lysis; activated by phosphatidylserine; target of antifungal, cercosporamide; R400P mutant is activated
526	Candida albicans	CALB	PMID:19788542	orf19.5902	Ras2	metal stress;oxidative stress	Protein similar to S. cerevisiae Ras2p, which activates adenylate cyclase and is involved in pseudohyphal growth of S. cerevisiae; transposon mutation affects filamentous growth
527	Candida albicans	CALB	PMID:15114480,17574539	orf19.5958	CDR2	cellular response to oxidative stress (GO:0034599)	Multidrug transporter, ATP-binding cassette (ABC) superfamily; transports phospholipids, in-to-out direction; overexpressed in azole-resistant isolates; repressed in young biofilms
528	Candida albicans	CALB	PMID:19049890	orf19.5995	MCA1	oxidative stress	Putative cysteine protease with similarity to S. cerevisiae Mca1p; has a role in apoptotic cell death upon H2O2 treatment; fungal-specific (no human or murine homolog); farnesol-induced
529	Candida albicans	CALB	PMID:15114480,17531123,17574539,21559392,22205973	orf19.6000	CDR1	cellular response to oxidative stress (GO:0034599)	Multidrug transporter of ATP-binding cassette (ABC) superfamily; transports phospholipids in an in-to-out direction; transcription induced by beta-estradiol, progesterone, corticosteroid, or cholesterol; repressed in young biofilms
530	Candida albicans	CALB	PMID:20713630	orf19.6001	SAP3	induction by symbiont of defense-related host calcium ion flux (GO:0052391)	Secreted aspartyl proteinase, acts in utilization of protein as nitrogen source; assessment of virulence role complicated by URA3 effects; regulated by growth phase; produced by opaque phase cells; alpha-pheromone repressed
531	Candida albicans	CALB	PMID:16629671	orf19.6009	SET1	induction by symbiont of host defense response (GO:0044416)	Lysine histone methyltransferase; methylates K4 of histone H3; has a role in regulation of white-opaque switching, epithelial cell adhesion, agar-embedded filamentation, and virulence in mouse; unique N-terminus is immunogenic in human
532	Candida albicans	CALB	PMID:12753189,12933882,16790813	orf19.6033	CMP1	cellular response to cation stress (GO:0071473)	Catalytic subunit of calcineurin (Ca[2+]-calmodulin-regulated S/T protein phosphatase); required for wild-type virulence, resistance to high pH, Na(+), Li(+), Mn(2+), and fluconazole tolerance; micafungin is fungicidal to null mutant
533	Candida albicans	CALB	PMID:17339352,18273798	orf19.6059	GRX2	cellular response to oxidative stress (GO:0034599)	Putative glutaredoxin; described as a glutathione reductase; upregulated in the presence of human neutrophils, and upon benomyl treatment; alkaline downregulated; regulated by Gcn2p and Gcn4p; required for virulence in mouse model
534	Candida albicans	CALB	PMID:15813733,22037180	orf19.610	Efg1	evasion or tolerance of host immune response (GO:0020012)	Transcriptional repressor; required for white-phase cell type; hyphal growth, metabolism, cell-wall gene regulator; roles in adhesion, virulence; Cph1p and Efg1p have role in host cytokine response; bHLH; binds E-box; T206 phosphorylated
535	Candida albicans	CALB	PMID:18653474	orf19.6121	MSN2	regulation of transcription from RNA polymerase II promoter in response to stress (GO:0043618)	Transcription factor that activates transcription of stress response genes via SLE (STRE-like) elements, required for adaptation to weak acid stress; activates a subset of the genes that are repressed by Nrg1p
536	Candida albicans	CALB	PMID:17464051	orf19.6214	ATC1	response to stress	Cell wall acid trehalase; catalyzes hydrolysis of the disaccharide trehalose; similar to S. cerevisiae vacuolar acid trehalase (Ath1p); Hap43p-repressed gene
537	Candida albicans	CALB	PMID:12906099,17715369,19395663,20118211	orf19.6229	CAT1	hydrogen peroxide catabolic process (GO:0042744)	Catalase; resistance to oxidative stress, neutrophils, peroxide; role in virulence; regulated by iron, ciclopirox, fluconazole, carbon source, pH, Rim101p, Ssn6p, Hog1p, Hap43p, Sfu1p, Sef1p, farnesol, core stress response
538	Candida albicans	CALB	PMID:11065354	orf19.6243	VPS34	cellular response to osmotic stress (GO:0071470)	Autophosphorylated class III phosphatidylinositol 3-kinase, required for normal vesicle transport, hyphal growth, fibroblast adherence, virulence in mouse systemic infection; growth-regulated; caspofungin and hydrogen peroxide sensitivity
539	Candida albicans	CALB	PMID:11681208	orf19.6367	SSB1	induction by symbiont of host defense response (GO:0044416)	HSP70 family heat shock protein; mRNA in yeast cells and germ tubes; at surface of yeast cells, not hyphae; antigenic in human, mouse systemic infection; macrophage, GCN-induced; possibly essential gene; sumoylation target; Hap43p-induced
540	Candida albicans	CALB	PMID:11681208	orf19.6385	ACO1	induction by symbiont of host defense response (GO:0044416)	Aconitase; expression greater in high iron; 2 upstream CCAAT motifs; amino acid starvation (3-AT), amphotericin B, phagocytosis, farnesol induced; fluconazole-downregulated; Gcn4p-regulated; Hap43p-repressed; antigenic in infection
541	Candida albicans	CALB	PMID:21209325	orf19.6387	HSP104	cellular response to heat (GO:0034605)	Heat-shock protein; functional homolog of S. cerevisiae Hsp104p; chaperone and prion propagation activity in S. cerevisiae; guanidine-insensitive; heat shock/stress induced; downregulated in farnesol-treated biofilm; sumoylation target
542	Candida albicans	CALB	PMID:19395663	orf19.6478	YCF1	response to drugs	Putative glutathione S-conjugate transporter; MRP/CFTR-subfamily, ABC transporter family; human neutrophil-induced; oxidative stress-induced via Cap1p; possible association with multidrug resistance; possibly an essential gene (UAU1 method)
543	Candida albicans	CALB	PMID:7591093,19762993,20865172	orf19.6515	Hsp90	cellular response to heat (GO:0034605)	Essential chaperone of Hsp90 family, activated by heat shock, stress; regulates several signal transduction pathways; localizes to surface of hyphae, not yeast cells; mediates echinocandin resistance
544	Candida albicans	CALB	PMID:19395663	orf19.6577	FLU1	cellular response to stress	Multidrug efflux pump of the plasma membrane; MDR family member of the MFS (major facilitator superfamily) of transporters; preferred substrate may be mycophenolic acid; fungal-specific (no human/murine homolog); Hap43p-induced gene
545	Candida albicans	CALB	PMID:10577485,17359322,19231283,21570449	orf19.6640	Tps1	cellular response to stress (GO:0033554)	Trehalose-6-phosphate synthase; role in hyphal growth and virulence in mouse systemic infection; upregulated in presence of human neutrophils; macrophage/pseudohyphal-repressed after 16h; stationary phase enriched protein; Hap43p-repressed
546	Candida albicans	CALB	PMID:21209325	orf19.670	SMT3	cellular response to heat (GO:0034605),cellular response to stress (GO:0033554)	SUMO, small ubiquitin-like protein; Smt3p-conjugated proteins localize to septation site and mother side of bud neck; C. albicans septins appear not to be Smt3p-modified, in contrast to S. cerevisiae septins
547	Candida albicans	CALB	PMID:11054822,21269335	orf19.6771	UBI4	cellular response to stress (GO:0033554)	Ubiquitin precursor (polyubiquitin), contains three tandem repeats of the ubiquitin peptide that are processed to individual units; transcription is induced by stress; mRNA found in yeast-form and mycelial cells at similar abundance
548	Candida albicans	CALB	PMID:18503007,21131439	orf19.681	HAP43	negative regulation of transcription from RNA polymerase II promoter in response to iron ion starvation (GO:0090375),regulation of transcription from RNA polymerase II promoter in response to iron ion starvation (GO:0033217)	CCAAT-binding factor-dependent transcriptional repressor required for low iron response; similar to bZIP transcription factor AP-1; HAP4L-bZIP bipartite domain; gene negatively regulated by Sfu1p; ciclopirox olamine induced
549	Candida albicans	CALB	PMID:11681208	orf19.6814	TDH3	induction by symbiont of host defense response (GO:0044416)	NAD-linked glyceraldehyde-3-phosphate dehydrogenase; enzyme of glycolysis; binds fibronectin and laminin; at surface of yeast and hyphae; antigenic during infection; farnesol-downregulated; stationary phase-enriched; biofilm-induced
550	Candida albicans	CALB	PMID:19395663	orf19.6817	FCR1	response to drugs	Zinc cluster transcription factor; negative regulator of fluconazole, ketoconazole, brefeldin A resistance; transposon mutation increases filamentous growth; partially suppresses S. cerevisiae pdr1 pdr3 mutant fluconazole sensitivity
551	Candida albicans	CALB	PMID:17965250	orf19.6915	MRE11	cellular response to oxidative stress (GO:0034599),DNA repair (GO:0006281)	Putative DNA double-strand break repair factor; involved in response to oxidative stress and drug resistance
552	Candida albicans	CALB	PMID:20337724	orf19.6947	Gtt11	oxidative stress	Glutathione S-transferase, localized to ER; induced in exponentially growing cells, under oxidative stress; induced by nitric oxide
553	Candida albicans	CALB	PMID:18957583	orf19.6953	Irs4	starvation	Protein with roles in cell wall integrity, systemic (but not oral) murine infection, adherence, hyphal growth, and agar-embedded filamentous growth; antigenic in human infection; similar to S. cerevisiae Irs4p
554	Candida albicans	CALB	PMID:19700637	orf19.7001	YCK2	cellular response to stress (GO:0033554)	Plasma membrane protein similar to S. cerevisiae casein kinase I, Yck2p; null mutant has defect in damaging oral epithelial cells and in hyphal branching; transcription is activated in weak acid stress or on contact with host cells
555	Candida albicans	CALB	PMID:11562375	orf19.7111	Sod3p	response to oxidative stress (GO:0006979)	Cytosolic manganese-containing superoxide dismutase
556	Candida albicans	CALB	PMID:21639847	orf19.7119	Rad3	DNA repair	Ortholog of S. cerevisiae RAD3; has helicase activity on a duplex DNA substrate
557	Candida albicans	CALB	PMID:21209325	orf19.717	HSP60	cellular response to heat (GO:0034605)	Heat shock protein; soluble in hyphae; regulated by Nrg1p and by iron; expression greater in high iron; heavy metal (cadmium) stress-induced; sumoylation target; protein present in exponential and stationary phase cells; Hap43p-repressed
558	Candida albicans	CALB	PMID:18667577	orf19.7190	OGG1	DNA repair	Ortholog(s) have oxidized purine base lesion DNA N-glycosylase activity, role in base-excision repair, AP site formation and mitochondrion localization
559	Candida albicans	CALB	PMID:10712706	orf19.7195	UBC2	response to DNA damage stimulus (GO:0006974)	Negative regulator of hyphal growth; required for wild-type UV resistance; acts in pathway with Efg1p ; functional homolog of S. cerevisiae Rad6p; transcription is UV-induced, slightly repressed during hyphal growth; gene has two introns
560	Candida albicans	CALB	PMID:18503007	orf19.7219	FTR1	cellular response to iron ion starvation (GO:0010106)	High-affinity iron permease; required for mouse virulence, low-iron growth; iron, amphotericin B, caspofungin, ciclopirox, Hog1p, Sef1p, Sfu1p, and Hap43p regulated; complements S. cerevisiae ftr1 iron transport; Hap43p-repressed
561	Candida albicans	CALB	PMID:15554973,16040970,21457451	orf19.7247	Rim101	cellular response to iron ion starvation (GO:0010106),induction by symbiont of host defense response (GO:0044416)	Transcription factor involved in alkaline pH response; required for alkaline-induced hyphal growth; role in virulence in mouse systemic infection; activated by C-terminal proteolytic cleavage; mediates both positive and negative regulation
562	Candida albicans	CALB	PMID:19153767	orf19.7298	CHS2	cell wall stress	Chitin synthase; nonessential; required for wild-type chitin deposition in hyphae; transcription is regulated during dimorphic transition; Chs1p and Chs2p, but not Chs3p, are inhibited by the protoberberine HWY-289; fungal-specific
563	Candida albicans	CALB	PMID:19649312,21457451,22034821	orf19.7359	Crz1	osmotic stress	Calcineurin-regulated C2H2 zinc-finger transcription factor; role in maintenance of membrane integrity, azole tolerance; not required for mouse virulence; downregulated by low iron; regulates Ca++ influx during alkaline pH response
564	Candida albicans	CALB	PMID:21343453	orf19.7372	Mrr1	oxidative stress	Zinc-finger protein; regulator of MDR1 transcription; gain-of-function mutations cause upregulation of MDR1 (a plasma membrane multidrug efflux pump) and consequent multidrug resistance; Hap43p-induced gene
565	Candida albicans	CALB	PMID:18083829	orf19.7374	CTA4	oxidative stress	Zinc cluster transcription factor; involved in response to nitric oxide; induced by nitric oxide; transcriptionally activated by Mnl1p under weak acid stress; downregulated upon adherence to polystyrene; Hap43p-repressed
566	Candida albicans	CALB	PMID:15817773,18952902	orf19.7388	PBS2	cellular hyperosmotic response (GO:0071474),cellular response to osmotic stress (GO:0071470),stress-activated protein kinase signaling cascade (GO:0031098)	MAPK kinase (MAPKK); role in osmotic and oxidative stress responses, oxidative stress adaptation; required for stress regulation of Hog1p localization and activity; functional homolog of S. cerevisiae Pbs2p
567	Candida albicans	CALB	PMID:16102003,16134099	orf19.7398.1	TSA1B	cellular response to oxidative stress (GO:0034599),cellular response to stress (GO:0033554),hydrogen peroxide catabolic process (GO:0042744)	Putative peroxidase; orf19.7398.1 is contig-truncated fragment of gene identical to TSA1; Tsa1p and Tsa1Bp role under oxidative/reductive stress, hyphal cell wall formation; in hyphal nucleus, cell wall; yeast-form nucleus, cytoplasm
568	Candida albicans	CALB	PMID:18503007	orf19.740	HAP41	regulation of transcription from RNA polymerase II promoter in response to iron ion starvation (GO:0033217)	Hap43p-repressed gene; not required for response to low iron; transcriptionally activated by Mnl1p under weak acid stress
569	Candida albicans	CALB	PMID:16102003,16134099,18791036	orf19.7417	TSA1	cellular response to oxidative stress (GO:0034599),cellular response to stress (GO:0033554),hydrogen peroxide catabolic process (GO:0042744),response to hydrogen peroxide (GO:0042542)	TSA/alkyl hydroperoxide peroxidase C (AhPC) family protein; similar to thiol-dependent peroxidases of oxidative stress signaling; antigenic; hyphal surface, nucleus; yeast-form nucleus, cytoplasm; biofilm, phagocytosis, peroxide induced
570	Candida albicans	CALB	PMID:18667577	orf19.7428	APN1	DNA repair	Ortholog of S. cerevisiae Apn1p, which is an AP endonuclease; transcriptionally induced by interaction with macrophage; fungal-specific (no human or murine homolog)
571	Candida albicans	CALB	PMID:18434592	orf19.7451	Psk1	starvation	Putative PAS kinase involved in cell wall damage response; similar to S. cerevisiae Psk1p, which is a putative serine/threonine protein kinase; transcriptionally activated by Mnl1p under weak acid stress
572	Candida albicans	CALB	PMID:9493378,15800048,16079350,16179009,20865172	orf19.7523	Mkc1	cellular response to heat (GO:0034605),cellular response to oxidative stress (GO:0034599),cellular response to reactive oxygen species (GO:0034614),stress-activated protein kinase signaling cascade (GO:0031098)	MAP kinase; role in biofilm formation, contact-induced invasive filamentation, systemic virulence in mouse, cell wall structure/maintenance, caspofungin response; phosphorylated on surface contact, membrane perturbation, or cell wall stress
573	Candida albicans	CALB	PMID:11349062	orf19.7551	ALO1	cellular response to oxidative stress (GO:0034599)	D-Arabinono-1,4-lactone oxidase involved in biosynthesis of dehydro-D-arabinono-1,4-lactone, which has a protective role against oxidative damage; plasma membrane-localized;required for full virulence in a mouse model of systemic infection
574	Candida albicans	CALB	PMID:17298473	orf19.761	TCO89	osmotic stress	Putative homolog of S. cerevisiae Tco89p, which is a component of the TOR C1 complex that is involved in the regulation of growth and cell wall integrity; heterozygous null mutant displays sensitivity to rapamycin
575	Candida albicans	CALB	PMID:17339352,17715369,19395663,20679492	orf19.7611	TRX1	cellular response to oxidative stress (GO:0034599)	Thioredoxin, involved in response to reactive oxygen species; biofilm, benomyl, flucytosine, peroxide, Hap43p induced; amphotericin B, caspofungin repressed; upregulated in the presence of human neutrophils; macrophage-downregulated gene
576	Candida albicans	CALB	PMID:20406396	orf19.7625	Pga1	oxidative stress	Putative GPI-anchored protein; induced during cell wall regeneration; required for normal adhesion to host cells and for adherence during biofilm formation
577	Candida albicans	CALB	PMID:20345900	orf19.829	SCH9	osmotic stress; oxidative stress	Protein kinase involved in growth control, normal cell size, resistance to rapamycin and cations, chlamydospore formation, filamentous growth under some conditions, and virulence; prevents hypha formation under hypoxia at high CO2 levels
578	Candida albicans	CALB	PMID:8824643,12684384,15229284,15817773,16079350,16151209,16339080,16467475,17804815,19759180,19824012,19888802,20370363,20608985,21235505,21994942	orf19.895	Hog1	cellular response to heat (GO:0034605),cellular response to osmotic stress (GO:0071470),cellular response to oxidative stress (GO:0034599),cellular response to stress (GO:0033554),intracellular accumulation of glycerol (GO:0006973),stress-activated MAPK cascade (GO:0051403)	MAP kinase of osmotic-, heavy metal-, and core stress response; role in regulation of glycerol, D-arabitol in response to stress; phosphorylated in response to H2O2 (Ssk1p-dependent) or NaCl; mutant induces protective mouse immune response
579	Candida albicans	CALB	PMID:15039366,18408054,20041210	orf19.971	SKN7	cellular response to oxidative stress (GO:0034599)	Putative homolog of S. cerevisiae Skn7p, which is predicted to be a response regulator protein in a phosphorelay signal transduction pathway; required for normal hydrogen peroxide resistance
206	Candida glabrata	CGLA	PMID:16110782	CAGL0B02739g	STE11	cellular hyperosmotic response (GO:0071474)	Mitogen activated protein kinase involved in control of hypertonic stress response, filamentous growth, and virulence
207	Candida glabrata	CGLA	PMID:16775745	CAGL0C02299g	KRE29	response to DNA damage stimulus (GO:0006974)	Protein involved in DNA repair, localized in the nucleus; non-essential
208	Candida glabrata	CGLA	PMID:21156173	CAGL0C04741g	Sod1	oxidatve stress	Cytosolic copper-zinc superoxide dismutase
209	Candida glabrata	CGLA	PMID:22093746	CAGL0E06248g	Rcn1	calcium signaling	Regulator of calcineurin; required for cell growth and activation of the calcineurin-Crz1 pathway in the presence of micafungin
210	Candida glabrata	CGLA	PMID:21321146	CAGL0F02717g	CDR2	cellular response to oxidative stress	Multidrug transporter, predicted plasma membrane ATP-binding cassette (ABC) transporter; regulated by Pdr1p; involved in fluconazole resistance
211	Candida glabrata	CGLA	PMID:18375620	CAGL0F05995g	MSN2	cellular response to oxidative stress (GO:0034599)	Putative transcription factor similar to S. cerevisiae Msn2p; involved in response to oxidative stress
212	Candida glabrata	CGLA	PMID:18375620,19693686,21156173	CAGL0F09097g	Skn7	cellular response to oxidative stress (GO:0034599),regulation of transcription from RNA polymerase II promoter in response to oxidative stress (GO:0043619)	Predicted transcription factor, involved in oxidative stress response; required for induction of TRX2, TRR1 and TSA1 transcription under oxidative stress
213	Candida glabrata	CGLA	PMID:17046176,18375620,19025642,21156173	CAGL0H04631g	Yap1	cellular response to oxidative stress (GO:0034599),regulation of transcription from RNA polymerase II promoter in response to oxidative stress (GO:0043619)	Protein with a basic leucine zipper (bZip) domain involved in drug resistance and the response to oxidative stress; activates multidrug transporter FLR1
214	Candida glabrata	CGLA	PMID:18836091	CAGL0I02662g	YKU80	double-strand break repair via nonhomologous end joining (GO:0006303)	Putative component of the telomeric Ku complex, involved in maintenance of telomere length and nonhomologous end joining (NHEJ) DNA repair; required for silencing at MTL3
215	Candida glabrata	CGLA	PMID:21321146	CAGL0I04862g	SNQ2	oxidative stress	Predicted plasma membrane ATP-binding cassette (ABC) transporter, putative transporter involved in multidrug resistance; involved in Pdr1p-mediated azole resistance
216	Candida glabrata	CGLA	PMID:9627968	CAGL0I05082g	CIP2	cellular response to oxidative stress (GO:0034599)	Has domain(s) with predicted nucleic acid binding, nucleotide binding activity
217	Candida glabrata	CGLA	PMID:20214686	CAGL0J00539g	Slt2	UPR	Mitogen-activated protein kinase with a role in cell wall integrity
218	Candida glabrata	CGLA	PMID:22093746	CAGL0J04158g	Rcn2	calcium signaling	Regulator of calcineurin; regulated by the calcineurin-Crz1 pathway
219	Candida glabrata	CGLA	PMID:15164359	CAGL0K02673g	STE20	cellular response to osmotic stress (GO:0071470)	Putative signal transducing kinase of the PAK (p21-activated kinase) family; involved in maintaining cell wall integrity, osmotic stress response, and virulence
220	Candida glabrata	CGLA	PMID:21844193	CAGL0K06743g	YBP1	cellular response to hydrogen peroxide (GO:0070301)	Protein involved in resistance to hydrogen peroxide; S. cerevisiae ortholog Ybp1p has role in cellular response to oxidative stress and localizes to cytoplasm
221	Candida glabrata	CGLA	PMID:18375620,19722092,19811500	CAGL0K10868g	Cta1	cellular response to oxidative stress (GO:0034599)	Putative catalase A; gene is downregulated in azole-resistant strain; regulated by oxidative stress and glucose starvation; protein abundance increased in ace2 mutant cells
222	Candida glabrata	CGLA	PMID:21321146	CAGL0M01760g	CDR1	response to drugs;oxidatve stress	Multidrug transporter of ATP-binding cassette (ABC) superfamily, involved in resistance to azoles; expression regulated by Pdr1p; increased abundance in azole resistant strains; expression increased by loss of the mitochondrial genome
223	Candida glabrata	CGLA	PMID:20100876	CAGL0M06831g	Crz1	osmotic stress	Transcription factor; downstream component of the calcineurin signaling pathway
224	Candida glabrata	CGLA	PMID:18375620,18547390	CAGL0M13189g	Msn4	cellular response to oxidative stress (GO:0034599)	Putative transcription factor similar to S. cerevisiae Msn4p; involved in response to oxidative stress
225	Cryptococcus neoformans	CNEO	PMID:21852949	CNBG_0073	Ire1	UPR	other/IRE protein kinase
226	Cryptococcus neoformans	CNEO	PMID:12521122	CNBG_0085	Frr1	oxidative stress	macrolide-binding protein FKBP12
227	Cryptococcus neoformans	CNEO	PMID:16988267	CNBG_0164	TPS2	response to stress	trehalose-phosphatase
228	Cryptococcus neoformans	CNEO	PMID:16988267	CNBG_0185	NTH1	response to stress (GO:0006950)	alpha,alpha-trehalase
229	Cryptococcus neoformans	CNEO	PMID:20581290,22174677	CNBG_0230	Gcn5	KCl stress	transcriptional activator gcn5
230	Cryptococcus neoformans	CNEO	PMID:14742210	CNBG_0274	HSP104	heat stress	heat shock protein
231	Cryptococcus neoformans	CNEO	PMID:16087747	CNBG_0380	Gpa1	response to stress	guanine nucleotide-binding protein subunit alpha
232	Cryptococcus neoformans	CNEO	PMID:14500501	CNBG_0396	AOX1	oxidative stress	alternative oxidase
233	Cryptococcus neoformans	CNEO	PMID:20368972,21569340	CNBG_0513	ERG11	oxidative stress	lanosterol 14 alpha-demethylase
234	Cryptococcus neoformans	CNEO	PMID:19633715	CNBG_0576	Pmt4	osmotic stress	O-mannosyltransferase
235	Cryptococcus neoformans	CNEO	PMID:19949048	CNBG_0684	Apt1	oxidative stress	conserved hypothetical protein
236	Cryptococcus neoformans	CNEO	PMID:16524907	CNBG_0705	Aco1	DNA repair	aconitate hydratase
237	Cryptococcus neoformans	CNEO	PMID:15588993	CNBG_0706	Ccp1	oxidative stress	cytochrome-c peroxidase
238	Cryptococcus neoformans	CNEO	PMID:22339665	CNBG_0964	SIN1	cellular response to stress,stress-activated protein kinase signaling cascade	conserved hypothetical protein
239	Cryptococcus neoformans	CNEO	PMID:22339665	CNBG_0979	YPK1	starvation	AGC/AKT protein kinase
240	Cryptococcus neoformans	CNEO	PMID:22020508	CNBG_1010	TSP2	heat stress; oxidative stress	stress response gene
241	Cryptococcus neoformans	CNEO	PMID:18259613	CNBG_1122	Atg8	autophagic vacuole assembly	microtubule binding protein
242	Cryptococcus neoformans	CNEO	PMID:10899116	CNBG_1133	CBP1	calcium signaling	calcineurin-binding protein
243	Cryptococcus neoformans	CNEO	PMID:16672377	CNBG_1162	Pbs2	heat stress; osmotic stress	STE/STE7 protein kinase
244	Cryptococcus neoformans	CNEO	PMID:14742210,20368972,21569340	CNBG_1200	AFR1	oxidative stress	ATP-binding cassette transporter
245	Cryptococcus neoformans	CNEO	PMID:21256847	CNBG_1330	Isc1	osmotic stress	inositol phosphorylsphingolipid-phospholipase C
246	Cryptococcus neoformans	CNEO	PMID:21926330	CNBG_1332	Cck1	DNA repair	stress response gene
247	Cryptococcus neoformans	CNEO	PMID:17367210	CNBG_1346	Pkr1	starvation	conserved hypothetical protein
248	Cryptococcus neoformans	CNEO	PMID:21569340	CNBG_1396	ERG3	oxidative stress	C-5 sterol desaturase
249	Cryptococcus neoformans	CNEO	PMID:16087747	CNBG_1508	Pka1	starvation	AGC/PKA protein kinase
250	Cryptococcus neoformans	CNEO	PMID:19949048	CNBG_1522	Drs2	oxidative stress	calcium transporting ATPase
251	Cryptococcus neoformans	CNEO	PMID:16672377	CNBG_1536	Ssk1	osmotic stress	two-component response regulator
252	Cryptococcus neoformans	CNEO	PMID:20025659	CNBG_1594	Cdc42	osmotic stress	stress response gene
253	Cryptococcus neoformans	CNEO	PMID:15701811	CNBG_1694	Trr1	oxidative stress	thioredoxin-disulfide reductase
254	Cryptococcus neoformans	CNEO	PMID:20097740	CNBG_1748	Ras	response to stress	ras-like protein
255	Cryptococcus neoformans	CNEO	PMID:11021946	CNBG_2079	MPD1	starvation	mannitol-1-phosphate dehydrogenase
256	Cryptococcus neoformans	CNEO	PMID:14982637,15643075,16524907	CNBG_2132	Tsa1	oxidative stress	thioredoxin-dependent peroxide reductase
257	Cryptococcus neoformans	CNEO	PMID:22002655	CNBG_2187	Cts1	heat stress;calcium signaling	calcineurin temperature suppressor Cts1
258	Cryptococcus neoformans	CNEO	PMID:16696662	CNBG_2199	Skn7	oxidative stress; osmotic stress	stress response gene
259	Cryptococcus neoformans	CNEO	PMID:14742210	CNBG_2285	RHO1	stress response	Rho1 GTP-binding protein
260	Cryptococcus neoformans	CNEO	PMID:20400467	CNBG_2346	ZWF1	oxidative stress	glucose-6-phosphate 1-dehydrogenase
261	Cryptococcus neoformans	CNEO	PMID:20097740	CNBG_2383	Cac1	oxidative stress	adenylate cyclase
262	Cryptococcus neoformans	CNEO	PMID:21602483	CNBG_2395	Ccr4	starvation	ccr4-not transcription complex
263	Cryptococcus neoformans	CNEO	PMID:12787363,21926330,22339665	CNBG_2556	MPK1	UPR	CMGC/MAPK/ERK protein kinase
264	Cryptococcus neoformans	CNEO	PMID:15643059	CNBG_2661	Sod2	oxidative stress	mitochondrial superoxide dismutase Sod2
265	Cryptococcus neoformans	CNEO	PMID:21984910,22292819	CNBG_2850	Sec13	heat stress, calcium signaling	protein transport protein SEC13
266	Cryptococcus neoformans	CNEO	PMID:16524907	CNBG_2968	Tal1	oxidative stress	transaldolase
267	Cryptococcus neoformans	CNEO	PMID:21569340	CNBG_3274	ERG25	oxidative stress	C-4 methyl sterol oxidase
268	Cryptococcus neoformans	CNEO	PMID:14982637,15381117,15643075,17040492	CNBG_3287	Ssa1	response to stress	laccase
269	Cryptococcus neoformans	CNEO	PMID:18689526,21487010	CNBG_3366	Pkc1	oxidative stress	AGC-group protein kinase
270	Cryptococcus neoformans	CNEO	PMID:16672377,22080454	CNBG_3370	Tco1	oxidative stress	protein-histidine kinase
271	Cryptococcus neoformans	CNEO	PMID:21687772	CNBG_3516	Plc1	osmotic stress	40s ribosomal protein s3ae-a
272	Cryptococcus neoformans	CNEO	PMID:22339665	CNBG_3559	PDK1	fluconazol stress	kinase
273	Cryptococcus neoformans	CNEO	PMID:15075272,15381117,15643075	CNBG_3601	LAC1	oxidative stress	sphingosine N-acyltransferase
274	Cryptococcus neoformans	CNEO	PMID:14982637	CNBG_3739	TSA3	oxidative stress	thiol-specific antioxidant protein 3
275	Cryptococcus neoformans	CNEO	PMID:22174677	CNBG_3815	Ada2	osmotic stress	transcription coactivator
276	Cryptococcus neoformans	CNEO	PMID:18673460,20719250	CNBG_3830	SNF1	nitrosative stress	CAMK/CAMKL/SNRK protein kinase
277	Cryptococcus neoformans	CNEO	PMID:16672377,17707685,17951522,21533251,21926330	CNBG_3912	Hog1	heat stress; osmotic stress	CAMK/CAMK1 protein kinase
278	Cryptococcus neoformans	CNEO	PMID:14614821,15075272,17661046	CNBG_3964	FHB1	response to stress	flavohemoglobin
279	Cryptococcus neoformans	CNEO	PMID:21559476	CNBG_4210	Cpk1	pheromon response	CMGC/MAPK/ERK protein kinase
280	Cryptococcus neoformans	CNEO	PMID:12521122	CNBG_4218	Oxy1	oxidative stress	carrier
281	Cryptococcus neoformans	CNEO	PMID:16672377,22080454	CNBG_4282	Tco2	oxidative stress	CnHHK3
282	Cryptococcus neoformans	CNEO	PMID:20516494	CNBG_4548	Can2	oxidative stress	carbonic anhydrase 2
283	Cryptococcus neoformans	CNEO	PMID:17951522	CNBG_4621	Ssk2	osmotic stress	STE/STE11 protein kinase
284	Cryptococcus neoformans	CNEO	PMID:16963629	CNBG_4667	Cat4	oxidatve stress	catalase 4
285	Cryptococcus neoformans	CNEO	PMID:16045626	CNBG_4679	Trx1	oxidative stress, nitrosative stress	hypothetical protein
286	Cryptococcus neoformans	CNEO	PMID:16963629	CNBG_4696	CAT3	oxidatve stress	catalase 3
287	Cryptococcus neoformans	CNEO	PMID:16835458	CNBG_4706	UGD1	osmotic stress	UDP-glucose dehydrogenase
288	Cryptococcus neoformans	CNEO	PMID:17947228,20384682	CNBG_4798	Plb1	heat stress	secreted phospholipase B
289	Cryptococcus neoformans	CNEO	PMID:21642509	CNBG_4858	Ypd1	oxidative stress	transferase
290	Cryptococcus neoformans	CNEO	PMID:14614821	CNBG_4874	GNO1	cellular response to stress	formaldehyde dehydrogenase
291	Cryptococcus neoformans	CNEO	PMID:17040492	CNBG_5018	Hsp70	heat stress	heat shock protein 70
292	Cryptococcus neoformans	CNEO	PMID:19633715	CNBG_5604	Pmt1	UPR	dolichyl-phosphate-mannose-protein mannosyltransferase
293	Cryptococcus neoformans	CNEO	PMID:21256847	CNBG_5620	Dcr2	UPR	conserved hypothetical protein
294	Cryptococcus neoformans	CNEO	PMID:22174677	CNBG_5691	Cir1	starvation	iron regulator 1
295	Cryptococcus neoformans	CNEO	PMID:22020508	CNBG_5715	TSP1	response to stress	stress response gene
296	Cryptococcus neoformans	CNEO	PMID:20097740	CNBG_5748	Aca1	starvation	adenylyl cyclase-associated protein
297	Cryptococcus neoformans	CNEO	PMID:16835458,22174677	CNBG_5752	Nrg1	oxidative stress, nitrosative stress	transcriptional regulator Nrg1
298	Cryptococcus neoformans	CNEO	PMID:20097740	CNBG_5853	Hsp12	heat stress; osmotic stress; oxidative stress	hypothetical protein
299	Cryptococcus neoformans	CNEO	PMID:21559476	CNBG_5858	Ste12	regulation of transcription from RNA polymerase II promoter in response to stress	stress response gene
300	Cryptococcus neoformans	CNEO	PMID:20384682	CNBG_6064	SKN1	osmotic stress	glucosidase
301	Cryptococcus neoformans	CNEO	PMID:21724937	CNBG_6073	Cna1	calcium signaling	serine/threonine-protein phosphatase 2B catalytic subunit A1
302	Cryptococcus neoformans	CNEO	PMID:22080454	CNBG_6103	Mbs1	UPR	transcription factor
303	Fusarium graminearum	FGSG	PMID:17897620	FGSG_01527	Os4	response to stress	encoding mitogen-activated protein kinase kinase kinase; MAPKKK
304	Fusarium graminearum	FGSG	PMID:17711459,20439126	FGSG_03537	Tri5	osmotic stress	trichodiene synthase
305	Fusarium graminearum	FGSG	PMID:21980420	FGSG_04111	PTC1	osmotic stress	hypothetical protein
306	Fusarium graminearum	FGSG	PMID:21126599	FGSG_05038	Pac1	pH stress, oxidative stress	stress response gene
307	Fusarium graminearum	FGSG	PMID:22216007	FGSG_07528	PK	induction by symbiont of host defense response	pyruvate kinase
308	Fusarium graminearum	FGSG	PMID:17253976	FGSG_09612	Hog1	heat stress; osmotic stress	mitogen-activated protein kinase sty1
309	Fusarium graminearum	FGSG	PMID:21980420	FGSG_10239	Ptc3	DNA repair	stress response gene
310	Fusarium graminearum	FGSG	PMID:22140571	FGSG_11955	VEA	osmotic stress	hypothetical protein
311	Fusarium oxysporum	FOXG	PMID:20447287	FOXG_00635	Fhk1	osmotic stress; oxidative stress	hypothetical protein
312	Fusarium oxysporum	FOXG	PMID:19941968	FOXG_02103	Fost12	heat stress; oxidative stres; osmotic stress	transcription factor steA
313	Fusarium oxysporum	FOXG	PMID:14665459,15947192,17095278	FOXG_02222	Fmk1	cellular response to anoxia	pH-response transcription factor pacC/RIM101
314	Fusarium oxysporum	FOXG	PMID:18943218	FOXG_04488	Lcc9	oxidative stress	iron transport multicopper oxidase FET3 precursor
315	Fusarium oxysporum	FOXG	PMID:18943218	FOXG_05006	Lcc5	metal stress	hypothetical protein
316	Fusarium oxysporum	FOXG	PMID:15470098	FOXG_05078	Chs3	cell wall stress	chitin synthase 3
317	Fusarium oxysporum	FOXG	PMID:14665459	FOXG_05702	Ena1	starvation; osmotic stress	calcium-transporting ATPase 3
318	Fusarium oxysporum	FOXG	PMID:18943218	FOXG_06022	Lcc1	metal stress;oxidative stress	laccase
319	Fusarium oxysporum	FOXG	PMID:21704720	FOXG_06859	Adh1	oxidative stress	alcohol dehydrogenase 2
320	Fusarium oxysporum	FOXG	PMID:18943218	FOXG_07915	Lcc3	oxidative stress	iron transport multicopper oxidase FET3 precursor
321	Fusarium oxysporum	FOXG	PMID:17964830	FOXG_10428	Sti35	heat stress	STI35 protein
322	Fusarium oxysporum	FOXG	PMID:15470098	FOXG_10443	Chs2	cell wall stress	chitin synthase 2
323	Fusarium oxysporum	FOXG	PMID:18943218	FOXG_13421	Lcc4	metal stress	laccase
324	Fusarium oxysporum	FOXG	PMID:18943218	FOXG_14565	Lcc2	metal stress	laccase 3
325	Fusarium verticillioides	FVEG	PMID:20192838	FVEG_01511	FAC1	heat stress; oxidative stress	AMP deaminase
326	Fusarium verticillioides	FVEG	PMID:20491926	FVEG_01836	FUM1	osmotic stress	involved in fumonisin biosynthesis
327	Fusarium verticillioides	FVEG	PMID:20192838	FVEG_05063	CPK1	pheromon response	stress response gene
328	Fusarium verticillioides	FVEG	PMID:15337581,15621711,17080400,19244287	FVEG_12391	FB1	oxidative stress	cytochrome P450 51
401	Neosartorya fischeri	NFIA	PMID:17384199	NFIA_024390	MAT2	negative regulation of transcription from RNA polymerase II promoter in response to stress (GO:0097201)	DNA sequence characterization and molecular evolution of MAT1 and MAT2 mating-type loci of the self-compatible ascomycete mold
402	Neosartorya fischeri	NFIA	PMID:17384199	NFIA_071080	APN1	DNA repair	DNA sequence characterization and molecular evolution of MAT1 and MAT2 mating-type loci of the self-compatible ascomycete mold
403	Neosartorya fischeri	NFIA	PMID:20645085	NFIA_102720	NRRL 181	heat stress	hypothetical protein
329	Neurospora crassa	NCRA	PMID:16219790	NCU00077	MUS-52	DNA repair	Protein Ku80
330	Neurospora crassa	NCRA	PMID:9021131	NCU00258	RPS-7	response to starvation	40S ribosomal protein S7
331	Neurospora crassa	NCRA	PMID:19109972,17895581	NCU00355	CAT-3	hydrogen peroxide catabolic process	catalase-3
332	Neurospora crassa	NCRA	PMID:20595070	NCU00587	OS-5	heat stress; osmotic stress	osmotic sensitive-5
333	Neurospora crassa	NCRA	PMID:19940117	NCU00651	PNG1	DNA repair	peptide N-glycanase-1
334	Neurospora crassa	NCRA	PMID:11016845 ,2525670	NCU00901	Uvs-6	DNA repair	ultraviolet-sensitive-6
335	Neurospora crassa	NCRA	PMID:18948219	NCU01345	Atf-1	oxidative stress; starvation	ascospore lethal-1
336	Neurospora crassa	NCRA	PMID:1359644	NCU01589	HSP60	response to heat	Heat-shock protein
337	Neurospora crassa	NCRA	PMID:21161211,17392518	NCU01895	RRG-1	osmotic stress	response regulator
338	Neurospora crassa	NCRA	PMID:2525670	NCU01951	Upr-1	DNA repair	ultraviolet photoreactivation-1
339	Neurospora crassa	NCRA	PMID:12547396	NCU02053	MUS-42	DNA repair	REV homolog
340	Neurospora crassa	NCRA	PMID:8088518	NCU02133	SOD-1	response to oxidative stress	Superoxide dismutase
341	Neurospora crassa	NCRA	PMID:17475521	NCU02230	Msh-2	mismatch repair	DNA mismatch repair protein
342	Neurospora crassa	NCRA	PMID:9738881,20516500	NCU02379	Mus-10	DNA repair	hypothetical protein
343	Neurospora crassa	NCRA	PMID:17211673	NCU02413	rrg-2	response to oxidative stress	transcription factor
344	Neurospora crassa	NCRA	PMID:9738881,11016845 ,16219790	NCU02741	Mei-3	DNA repair	hypothetical protein
345	Neurospora crassa	NCRA	PMID:18790091	NCU02751	Mus-59	DNA repair	mutagen sensitive-59
346	Neurospora crassa	NCRA	PMID:18790091	NCU02814	Prd-4	oxidative stress	period-4
347	Neurospora crassa	NCRA	PMID:11374161	NCU02815	OS-1/NIK-1	response to osmotic stress	Histidine kinase
348	Neurospora crassa	NCRA	PMID:12619694	NCU03071	OS-4	response to osmotic stress	SSK22 like MAPKK kinase
349	Neurospora crassa	NCRA	PMID:10712689	NCU03292	PMR-1	response to cation stress	Calcium P-type ATPase
350	Neurospora crassa	NCRA	PMID:10712689	NCU03305	NCA-1	response to cation stress	Calcium P-type ATPase
351	Neurospora crassa	NCRA	PMID:9256071	NCU03739	ERP-38	unfolded protein response	ER-specific protein
352	Neurospora crassa	NCRA	PMID:17986782	NCU03753	Ccg-1	osmotic stress	clock controlled protein CCG-1
353	Neurospora crassa	NCRA	PMID:16990038	NCU03779	Dak-1	response to heat	dihydroxyacetone kinase-1
354	Neurospora crassa	NCRA	PMID:20378991	NCU03815	Nap-1	oxidative stress	large neutral amino acids transporter small subunit 2
355	Neurospora crassa	NCRA	PMID:21081763	NCU03905	NcAp-1	starvation	hypothetical protein
356	Neurospora crassa	NCRA	PMID:9467899	NCU03982	GRP78	response to heat	78 kDa glucose-regulated protein
357	Neurospora crassa	NCRA	PMID:1363716	NCU04142	HSP80	response to heat	Heat-shock protein
358	Neurospora crassa	NCRA	PMID:17895581	NCU04202	Ndk-2	response to oxidative stress	nucleoside diphosphate kinase-1
359	Neurospora crassa	NCRA	PMID:9738881	NCU04275	Mus-11	DNA repair	mutagen sensitive-11
360	Neurospora crassa	NCRA	PMID:16990038	NCU04510	Gcy-3	osmotic stress	aldose reductase
361	Neurospora crassa	NCRA	PMID:16219790	NCU04733	Qde-3	DNA repair	hypothetical protein
362	Neurospora crassa	NCRA	PMID:10712689	NCU04736	NCA-2	response to osmotic stress	Calcium P-type ATPase
363	Neurospora crassa	NCRA	PMID:16990038	NCU04797	Fbp-1	cellular response to stress	fructose-1,6-bisphosphatase
364	Neurospora crassa	NCRA	PMID:16990038	NCU04923	Gcy-1	osmotic stress	Gld1
365	Neurospora crassa	NCRA	PMID:10712689	NCU05046	ENA-1	response to salt stress	Sodium P-type ATPase
366	Neurospora crassa	NCRA	PMID:10712689	NCU05154	NCA-3	response to osmotic stress	Calcium P-type ATPase
367	Neurospora crassa	NCRA	PMID:16990038	NCU05169	Ctt-1	oxidatve stress	catalase 2
368	Neurospora crassa	NCRA	PMID:3158811,17703305,2525670	NCU05210	Uvs-2	DNA repair	ultraviolet sensitive-2
369	Neurospora crassa	NCRA	PMID:17895581	NCU05770	CAT-2	oxidative stress	peroxidase/catalase 2
370	Neurospora crassa	NCRA	PMID:15544818	NCU06110	CYPBP37	response to cold	Cytosolic stress protein
371	Neurospora crassa	NCRA	PMID:9680957	NCU06205	RCO-1	response to heat	Regulation of conidiation protein
372	Neurospora crassa	NCRA	PMID:18854221	NCU06264	Lig4	DNA repair	mutagen sensitive-53
373	Neurospora crassa	NCRA	PMID:9872952	NCU06493	GNA-1	response to stress	G protein alpha subunit
374	Neurospora crassa	NCRA	PMID:15558319	NCU06687	GSN	response to heat	Glycogen synthase
375	Neurospora crassa	NCRA	PMID:18952903,17211673 ,20546911	NCU07024	Os-2	heat stress; osmotic stress	osmotic sensitive-2
376	Neurospora crassa	NCRA	PMID:17986782	NCU07267	Bli-3	osmotic stress	blue light-induced-3
377	Neurospora crassa	NCRA	PMID:12912889	NCU07296	COT-1	response to stress	Serine/threonine-protein kinase
378	Neurospora crassa	NCRA	PMID:17986782	NCU07325	Con-10	osmotic stress	conidiation-10
379	Neurospora crassa	NCRA	PMID:9560435	NCU07440	MUS-38	nucleotide excision repair	RAD1 homologue
380	Neurospora crassa	NCRA	PMID:20647305	NCU07534	QDE-1	DNA repair	hypothetical protein
381	Neurospora crassa	NCRA	PMID:19940117	NCU07542	RAD23	DNA repair	rad23-like
382	Neurospora crassa	NCRA	PMID:10712689	NCU08147	PH-7	response to cation stress	P-type ATPase
383	Neurospora crassa	NCRA	PMID:18790091	NCU08346	Mus-58	DNA repair	serine/threonine protein kinase
384	Neurospora crassa	NCRA	PMID:12456011	NCU08377	CR-1	response to heat	Adenylate cyclase
385	Neurospora crassa	NCRA	PMID: 18586951	NCU08480	Hsf1	heat stress;starvation;ethanol stress	hypothetical protein
386	Neurospora crassa	NCRA	PMID:12589473	NCU08598	QDE-3/MUS-19	DNA repair	RECQ homologue
387	Neurospora crassa	NCRA	PMID:1833725	NCU08626	PHR	DNA repair	Deoxyribodipyrimidine photolyase
388	Neurospora crassa	NCRA	PMID:9393441	NCU08730	MUS-23	recombinational repair	Double-strand break repair protein
389	Neurospora crassa	NCRA	PMID:19109972,17077971 ,17895581	NCU08791	CAT-1	oxidatve stress	catalase-1
390	Neurospora crassa	NCRA	PMID:9738881	NCU08850	Mus-18	DNA repair	mutagen sensitive-18
391	Neurospora crassa	NCRA	PMID:20045739	NCU08852	NPO	oxidative stress; DNA repair	polymerase 2 ADP-ribosyltransferase 2
392	Neurospora crassa	NCRA	PMID:19765588	NCU09476	RIP-1	oxidative stress	40S ribosomal protein S25
393	Neurospora crassa	NCRA	PMID:17703305	NCU09516	Mus-41	DNA repair	DNA repair protein
394	Neurospora crassa	NCRA	PMID:12455969	NCU09559	CCG-9	response to stress	Clock-controlled gene-9
395	Neurospora crassa	NCRA	PMID:7798134	NCU09602	HSP70	response to heat	Heat-shock protein
396	Neurospora crassa	NCRA	PMID:9738881,17983847,2525670	NCU09644	Uvs-3	DNA repair	ultraviolet sensitive-3
397	Neurospora crassa	NCRA	PMID:9738881	NCU09731	Mus-8	DNA repair	mutagen sensitive-8
398	Neurospora crassa	NCRA	PMID:16990038	NCU09873	Pck-1	osmotic stress	phosphoenolpyruvate carboxykinase
399	Neurospora crassa	NCRA	PMID:17983847	NCU11188	Mus-9	DNA repair	mutagen sensitive-59
400	Neurospora crassa	NCRA	PMID:15800214	NCU11255	MUS-25	DNA repair	RAD54 homologue
580	Saccharomyces cerevisiae	SCER	PMID:3302682,18562668	S000000004	Ssa1	response to stress (GO:0006950)	ATPase involved in protein folding and nuclear localization signal (NLS)-directed nuclear transport; member of heat shock protein 70 (HSP70) family; forms a chaperone complex with Ydj1p; localized to the nucleus, cytoplasm, and cell wall; 98% identical with Ssa2p, but subtle differences between the two proteins provide functional specificity with respect to propagation of yeast [URE3] prions and …
581	Saccharomyces cerevisiae	SCER	PMID:18503542	S000000010	Cys3	oxidative stress	Cystathionine gamma-lyase, catalyzes one of the two reactions involved in the transsulfuration pathway that yields cysteine from homocysteine with the intermediary formation of cystathionine
582	Saccharomyces cerevisiae	SCER	PMID:20398213	S000000011	DEP1	positive regulation of transcription from RNA polymerase II promoter in response to heat stress (GO:0061408)	Transcriptional modulator
583	Saccharomyces cerevisiae	SCER	PMID:8855249,9826748,14500818,17116696,17988640,18154319,19029246,19074198	S000000013	Ntg1	base-excision repair (GO:0006284),base-excision repair, AP site formation (GO:0006285),cellular response to oxidative stress (GO:0034599),DNA repair (GO:0006281)	DNA N-glycosylase and apurinic/apyrimidinic (AP) lyase involved in base excision repair; acts in both nucleus and mitochondrion; creates a double-strand break at mtDNA origins that stimulates replication in response to oxidative stress
584	Saccharomyces cerevisiae	SCER	PMID:17989693	S000000015	Psk1	starvation	One of two (see also PSK2) PAS domain containing S/T protein kinases; coordinately regulates protein synthesis and carbohydrate metabolism and storage in response to a unknown metabolite that reflects nutritional status
585	Saccharomyces cerevisiae	SCER	PMID:18214544,18611963	S000000019	Ccr4	starvation	Component of the CCR4-NOT transcriptional complex, which is involved in regulation of gene expression; component of the major cytoplasmic deadenylase, which is involved in mRNA poly(A) tail shortening
586	Saccharomyces cerevisiae	SCER	PMID:21147851	S000000021	PMT2	ER-associated misfolded protein catabolic process (GO:0071712)	Protein O-mannosyltransferase
587	Saccharomyces cerevisiae	SCER	PMID:18471978	S000000025	SAW1	double-strand break repair via single-strand annealing, removal of nonhomologous ends (GO:0000736)
588	Saccharomyces cerevisiae	SCER	PMID:15189990	S000000026	FRT2	response to stress (GO:0006950)	Tail-anchored ER membrane protein
589	Saccharomyces cerevisiae	SCER	PMID:18667581,18673460	S000000050	ACS1	osmotic stress	Acetyl-coA synthetase isoform which, along with Acs2p, is the nuclear source of acetyl-coA for histone acetylation; expressed during growth on nonfermentable carbon sources and under aerobic conditions
590	Saccharomyces cerevisiae	SCER	PMID:17538013,18258809	S000000063	NUP60	double-strand break repair (GO:0006302),mRNA export from nucleus in response to heat stress (GO:0031990)	Subunit of the nuclear pore complex (NPC)
591	Saccharomyces cerevisiae	SCER	PMID:7969128,8910442,9679065,18081428	S000000065	Rfa1	DNA repair (GO:0006281),double-strand break repair via homologous recombination (GO:0000724),nucleotide-excision repair (GO:0006289)	Subunit of heterotrimeric Replication Protein A (RPA), which is a highly conserved single-stranded DNA binding protein involved in DNA replication, repair, and recombination
592	Saccharomyces cerevisiae	SCER	PMID:17192852,19013280	S000000084	Flo1	cellular response to stress (GO:0033554)	Lectin-like protein involved in flocculation, cell wall protein that binds to mannose chains on the surface of other cells, confers floc-forming ability that is chymotrypsin sensitive and heat resistant; similar to Flo5p
593	Saccharomyces cerevisiae	SCER	PMID:17587229	S000000098	Htb2	DNA repair	Histone H2B, core histone protein required for chromatin assembly and chromosome function; nearly identical to HTB1; Rad6p-Bre1p-Lge1p mediated ubiquitination regulates transcriptional activation, meiotic DSB formation and H3 methylation
594	Saccharomyces cerevisiae	SCER	PMID:15781691	S000000099	HTA2	DNA repair (GO:0006281)	Histone H2A
595	Saccharomyces cerevisiae	SCER	PMID:17881724,18086556	S000000101	Pdr3	response to drugs	Transcriptional activator of the pleiotropic drug resistance network, regulates expression of ATP-binding cassette (ABC) transporters through binding to cis-acting sites known as PDREs (PDR responsive elements); post-translationally up-regulated in cells lacking a functional mitochondrial genome
596	Saccharomyces cerevisiae	SCER	PMID:17065552,18206664	S000000103	SLA1	oxidative stress	Cytoskeletal protein binding protein required for assembly of the cortical actin cytoskeleton; interacts with proteins regulating actin dynamics and proteins required for endocytosis; found in the nucleus and cell cortex; has 3 SH3 domains
597	Saccharomyces cerevisiae	SCER	PMID:18417610	S000000112	Fus3	pheromon response	Mitogen-activated serine/threonine protein kinase involved in mating; phosphoactivated by Ste7p; substrates include Ste12p, Far1p, Bni1p, Sst2p; inhibits invasive growth during mating by phosphorylating Tec1p, promoting its degradation
598	Saccharomyces cerevisiae	SCER	PMID:9765213,16793364	S000000115	Apn2	base-excision repair (GO:0006284)	Class II abasic (AP) endonuclease involved in repair of DNA damage; homolog of human HAP1 and E. coli exoIII
599	Saccharomyces cerevisiae	SCER	PMID:SGDREF:S000146947	S000000118	PIM1	cellular response to oxidative stress (GO:0034599),response to hypoxia (GO:0001666)	ATP-dependent Lon protease
600	Saccharomyces cerevisiae	SCER	PMID:20516198	S000000119	MCM2	double-strand break repair via break-induced replication (GO:0000727)	Protein involved in DNA replication
601	Saccharomyces cerevisiae	SCER	PMID:18029398	S000000122	Lsm2	osmotic stress	Lsm (Like Sm) protein; part of heteroheptameric complexes (Lsm2p-7p and either Lsm1p or 8p): cytoplasmic Lsm1p complex involved in mRNA decay; nuclear Lsm8p complex part of U6 snRNP and possibly involved in processing tRNA, snoRNA, and rRNA
602	Saccharomyces cerevisiae	SCER	PMID:16299494	S000000142	PSY4	negative regulation of DNA damage checkpoint (GO:2000002)	Regulatory subunit of protein phosphatase PP4
603	Saccharomyces cerevisiae	SCER	PMID:16582425	S000000143	EDE1	endoplasmic reticulum unfolded protein response (GO:0030968)	Key endocytic protein that interacts with other endocytic proteins
604	Saccharomyces cerevisiae	SCER	PMID:15024067,17636027	S000000147	Mdt1	DNA damage checkpoint (GO:0000077)	Protein involved in G2/M phase progression and response to DNA damage, interacts with Rad53p; contains an RNA recognition motif, a nuclear localization signal, and several SQ/TQ cluster domains; hyperphosphorylated in response to DNA damage
605	Saccharomyces cerevisiae	SCER	PMID:17694079	S000000148	SAS3	DNA repair	Histone acetyltransferase catalytic subunit of NuA3 complex that acetylates histone H3, involved in transcriptional silencing; homolog of the mammalian MOZ proto-oncogene; mutant has aneuploidy tolerance; sas3gcn5 double mutation is lethal
606	Saccharomyces cerevisiae	SCER	PMID:15657035	S000000151	YBL055C	cellular response to oxidative stress (GO:0034599)	3'-->5' exonuclease and endonuclease with a possible role in apoptosis
607	Saccharomyces cerevisiae	SCER	PMID:16936775	S000000152	Ptc3	DNA repair	Type 2C protein phosphatase (PP2C); dephosphorylates Hog1p (see also Ptc2p) to limit maximal kinase activity induced by osmotic stress; dephosphorylates T169 phosphorylated Cdc28p (see also Ptc2p); role in DNA damage checkpoint inactivation
608	Saccharomyces cerevisiae	SCER	PMID:20855502	S000000154	SHP1	autophagic vacuole assembly (GO:0000045)	UBX domain protein that regulates protein phosphatase 1 Glc7p
609	Saccharomyces cerevisiae	SCER	PMID:10652251	S000000157	SKT5	response to osmotic stress (GO:0006970)	Activator of Chs3p (chitin synthase III)
610	Saccharomyces cerevisiae	SCER	PMID:15051715,17460215	S000000160	PRX1	cellular response to oxidative stress (GO:0034599)	Mitochondrial peroxiredoxin (1-Cys Prx) with thioredoxin peroxidase activity, has a role in reduction of hydroperoxides; reactivation requires Trr2p and glutathione; induced during respiratory growth and oxidative stress; phosphorylated
611	Saccharomyces cerevisiae	SCER	PMID:3302682	S000000171	SSA3	response to stress (GO:0006950)	ATPase involved in protein folding and the response to stress
612	Saccharomyces cerevisiae	SCER	PMID:11149920,17923513	S000000174	Atg8	autophagic vacuole assembly (GO:0000045)	Component of autophagosomes and Cvt vesicles; undergoes conjugation to phosphatidylethanolamine (PE); Atg8p-PE is anchored to membranes, is involved in phagophore expansion, and may mediate membrane fusion during autophagosome formation
613	Saccharomyces cerevisiae	SCER	PMID:16299494,17188035,17347674,17563356,17693258,18959758	S000000184	Tel1	DNA damage induced protein phosphorylation (GO:0006975),double-strand break repair (GO:0006302),response to DNA damage stimulus (GO:0006974)	Protein kinase primarily involved in telomere length regulation; contributes to cell cycle checkpoint control in response to DNA damage; functionally redundant with Mec1p; homolog of human ataxia telangiectasia (ATM) gene
614	Saccharomyces cerevisiae	SCER	PMID:17237364	S000000193	BRN1	DNA repair	Subunit of the condensin complex; required for chromosome condensation and for clustering of tRNA genes at the nucleolus; may influence multiple aspects of chromosome transmission
615	Saccharomyces cerevisiae	SCER	PMID:15637049,18055054	S000000201	Pkc1	oxidative stress	Protein serine/threonine kinase essential for cell wall remodeling during growth; localized to sites of polarized growth and the mother-daughter bud neck; homolog of the alpha, beta, and gamma isoforms of mammalian protein kinase C (PKC)
616	Saccharomyces cerevisiae	SCER	PMID:11031268	S000000210	UGA2	cellular response to oxidative stress (GO:0034599)	Succinate semialdehyde dehydrogenase involved in GABA utilization
617	Saccharomyces cerevisiae	SCER	PMID:17408496,18086556	S000000212	FLR1	oxidative stress	Plasma membrane multidrug transporter of the major facilitator superfamily, involved in efflux of fluconazole, diazaborine, benomyl, methotrexate, and other drugs; expression induced in cells treated with the mycotoxin patulin
618	Saccharomyces cerevisiae	SCER	PMID:21460225	S000000214	HHT1	global genome nucleotide-excision repair (GO:0070911)	Histone H3
619	Saccharomyces cerevisiae	SCER	PMID:18400945,18503006	S000000218	GRX7	cellular response to oxidative stress (GO:0034599)
620	Saccharomyces cerevisiae	SCER	PMID:17611170,18768757	S000000224	GAL1	cellular response to stress	Galactokinase, phosphorylates alpha-D-galactose to alpha-D-galactose-1-phosphate in the first step of galactose catabolism; expression regulated by Gal4p
621	Saccharomyces cerevisiae	SCER	PMID:18459161	S000000241	Sco1	oxidative stress	Copper-binding protein of the mitochondrial inner membrane, required for cytochrome c oxidase activity and respiration; may function to deliver copper to cytochrome c oxidase; has similarity to thioredoxins
622	Saccharomyces cerevisiae	SCER	PMID:17497241,19007762	S000000250	Zta1	cellular response to oxidative stress (GO:0034599)	NADPH-dependent quinone reductase, GFP-tagged protein localizes to the cytoplasm and nucleus; has similarity to E. coli quinone oxidoreductase and to human zeta-crystallin
623	Saccharomyces cerevisiae	SCER	PMID:16278455	S000000270	NRG2	cellular hyperosmotic salinity response (GO:0071475)	Transcriptional repressor that mediates glucose repression
624	Saccharomyces cerevisiae	SCER	PMID:10581247,17346711,18243115	S000000276	Hsp26	response to stress (GO:0006950)	Small heat shock protein (sHSP) with chaperone activity; forms hollow, sphere-shaped oligomers that suppress unfolded proteins aggregation; oligomer activation requires heat-induced conformational change; also has mRNA binding activity
625	Saccharomyces cerevisiae	SCER	PMID:11459961,15568977,17467735,17704061	S000000277	Tid1	double-strand break repair via break-induced replication (GO:0000727)	DNA-dependent ATPase, stimulates strand exchange by modifying the topology of double-stranded DNA; involved in recombinational repair of DNA double-strand breaks during mitosis and meiosis; proposed to be involved in crossover interference
626	Saccharomyces cerevisiae	SCER	PMID:11694599,18007597	S000000284	Sec18	autophagic vacuole assembly (GO:0000045)	ATPase required for vesicular transport between ER and Golgi, the 'priming' step in homotypic vacuole fusion, autophagy, and protein secretion; releases Sec17p from SNAP complexes; has similarity to mammalian NSF
627	Saccharomyces cerevisiae	SCER	PMID:2154373,8982460,18202552	S000000286	Ubc4	response to stress (GO:0006950)	Ubiquitin-conjugating enzyme (E2), mediates degradation of abnormal or excess proteins, including calmodulin and histone H3; interacts with many SCF ubiquitin protein ligases; component of the cellular stress response
628	Saccharomyces cerevisiae	SCER	PMID:9036858	S000000287	TEC1	positive regulation of transcription from RNA polymerase II promoter in response to stress (GO:0036003)	Transcription factor targeting filamentation genes and Ty1 expression
629	Saccharomyces cerevisiae	SCER	PMID:12362983	S000000290	IST2	response to osmotic stress (GO:0006970)	Plasma membrane protein that may be involved in osmotolerance
630	Saccharomyces cerevisiae	SCER	PMID:10072354	S000000291	RFC5	mismatch repair (GO:0006298)	Subunit of heteropentameric Replication factor C (RF-C)
631	Saccharomyces cerevisiae	SCER	PMID:8790390,8858149	S000000292	POL30	base-excision repair (GO:0006284),meiotic mismatch repair (GO:0000710),mismatch repair (GO:0006298),nucleotide-excision repair (GO:0006289),postreplication repair (GO:0006301)	Proliferating cell nuclear antigen (PCNA)
632	Saccharomyces cerevisiae	SCER	PMID:8918192,16278456	S000000297	PHO5	cellular response to phosphate starvation (GO:0016036)
633	Saccharomyces cerevisiae	SCER	PMID:11157979	S000000301	VPS15	macroautophagy (GO:0016236)	Serine/threonine protein kinase involved in vacuolar protein sorting
634	Saccharomyces cerevisiae	SCER	PMID:9604884,11139495,16325482,17409028	S000000302	Mms4	DNA repair (GO:0006281),response to DNA damage stimulus (GO:0006974)	Subunit of the structure-specific Mms4p-Mus81p endonuclease that cleaves branched DNA; involved in recombination, DNA repair, and joint molecule formation/resolution during meiotic recombination
635	Saccharomyces cerevisiae	SCER	PMID:18487345	S000000307	SIF2	positive regulation of stress-activated MAPK cascade (GO:0032874)	Subunit of the Set3C histone deacetylase complex
636	Saccharomyces cerevisiae	SCER	PMID:18007656,18201562	S000000316	Cyc8	osmotic stress	General transcriptional co-repressor, acts together with Tup1p; also acts as part of a transcriptional co-activator complex that recruits the SWI/SNF and SAGA complexes to promoters; can form the prion [OCT+]
637	Saccharomyces cerevisiae	SCER	PMID:15177043,17611170,18007656	S000000318	RAD16	nucleotide-excision repair, DNA damage recognition (GO:0000715)	Protein that recognizes and binds damaged DNA in an ATP-dependent manner (with Rad7p) during nucleotide excision repair; subunit of Nucleotide Excision Repair Factor 4 (NEF4) and the Elongin-Cullin-Socs (ECS) ligase complex
638	Saccharomyces cerevisiae	SCER	PMID:9660948,11483159,17453154	S000000330	TPS1	response to stress (GO:0006950)	Synthase subunit of trehalose-6-phosphate synthase/phosphatase complex, which synthesizes the storage carbohydrate trehalose; also found in a monomeric form; expression is induced by the stress response and repressed by the Ras-cAMP pathway
639	Saccharomyces cerevisiae	SCER	PMID:18048916	S000000331	Vma2	pH stress	Subunit B of the eight-subunit V1 peripheral membrane domain of the vacuolar H+-ATPase (V-ATPase), an electrogenic proton pump found throughout the endomembrane system; contains nucleotide binding sites; also detected in the cytoplasm
640	Saccharomyces cerevisiae	SCER	PMID:9712845,11157979	S000000332	ATG14	macroautophagy (GO:0016236)
641	Saccharomyces cerevisiae	SCER	PMID:12208507	S000000335	CCZ1	autophagic vacuole fusion (GO:0000046)	Protein involved in vacuolar assembly
642	Saccharomyces cerevisiae	SCER	PMID:12132580	S000000336	AGP2	response to osmotic stress (GO:0006970)	High affinity polyamine permease
643	Saccharomyces cerevisiae	SCER	PMID:9610409,16299494,17035102,17101301,17202155,17495536,17563356,17674144,17693258,17710147,17721080,17762868,17923678,18003698,18020423,18045534,18922789,18959758,19029808	S000000340	MEC1	DNA damage checkpoint (GO:0000077),DNA damage induced protein phosphorylation (GO:0006975)	Genome integrity checkpoint protein and PI kinase superfamily member; signal transducer required for cell cycle arrest and transcriptional responses prompted by damaged or unreplicated DNA; monitors and participates in meiotic recombination
644	Saccharomyces cerevisiae	SCER	PMID:15496928	S000000364	CDC28	regulation of double-strand break repair via homologous recombination (GO:0010569)	Catalytic subunit of the main cell cycle cyclin-dependent kinase (CDK)
645	Saccharomyces cerevisiae	SCER	PMID:18812321	S000000374	NPL4	cytoplasm-associated proteasomal ubiquitin-dependent protein catabolic process (GO:0071629)	Ubiquitin-binding protein involved in protein degradation
646	Saccharomyces cerevisiae	SCER	PMID:10975253,17909815	S000000377	Ump1	response to DNA damage stimulus (GO:0006974)	Short-lived chaperone required for correct maturation of the 20S proteasome; may inhibit premature dimerization of proteasome half-mers; degraded by proteasome upon completion of its assembly
647	Saccharomyces cerevisiae	SCER	PMID:12482976	S000000386	SMP1	positive regulation of transcription from RNA polymerase II promoter in response to osmotic stress (GO:0061393)	Putative transcription factor involved in osmotic stress response
648	Saccharomyces cerevisiae	SCER	PMID:17174924	S000000390	Pch2	DNA repair	Nucleolar component of the pachytene checkpoint, which prevents chromosome segregation when recombination and chromosome synapsis are defective; also represses meiotic interhomolog recombination in the rDNA
649	Saccharomyces cerevisiae	SCER	PMID:18621925	S000000399	Msi1	osmotic stress	Subunit of chromatin assembly factor I (CAF-1); chromatin assembly by CAF-1 is important for multiple processes including silencing at telomeres, mating type loci, and rDNA; maintenance of kinetochore structure; deactivation of the DNA damage checkpoint after DNA repair; and chromatin dynamics during transcription; Msi1p localizes to both nucleus and cytoplasm and has an independent role as a neg…
650	Saccharomyces cerevisiae	SCER	PMID:18206654	S000000405	Der1	UPR	Endoplasmic reticulum membrane protein, required for ER-associated protein degradation of misfolded or unassembled proteins; N- and C- termini protrude into the cytoplasm, has similarity to Dfm1p
651	Saccharomyces cerevisiae	SCER	PMID:20516198	S000000406	MCM7	double-strand break repair via break-induced replication (GO:0000727)	Component of the heterohexameric MCM2-7 complex
652	Saccharomyces cerevisiae	SCER	PMID:12743123,18178164,18206664	S000000420	YBP1	cellular response to oxidative stress (GO:0034599)	Protein required for oxidation of specific cysteine residues of the transcription factor Yap1p, resulting in the nuclear localization of Yap1p in response to stress
653	Saccharomyces cerevisiae	SCER	PMID:16874032	S000000421	ATG12	autophagic vacuole assembly (GO:0000045)	Ubiquitin-like modifier involved in autophagy and the Cvt pathway
654	Saccharomyces cerevisiae	SCER	PMID:10521354,15135727	S000000427	TDP1	DNA repair (GO:0006281)	Tyrosyl-DNA Phosphodiesterase I
655	Saccharomyces cerevisiae	SCER	PMID:16325482,17636031	S000000432	Slx1	DNA repair	Subunit of a complex, with Slx4p, that hydrolyzes 5' branches from duplex DNA in response to stalled or converging replication forks; function overlaps with that of Sgs1p-Top3p
656	Saccharomyces cerevisiae	SCER	PMID:11445588	S000000448	GPX2	cellular response to oxidative stress (GO:0034599)	Phospholipid hydroperoxide glutathione peroxidase
657	Saccharomyces cerevisiae	SCER	PMID:10590461	S000000464	RGD1	osmosensory signaling pathway (GO:0007231)	GTPase-activating protein (RhoGAP) for Rho3p and Rho4p
658	Saccharomyces cerevisiae	SCER	PMID:10681183	S000000476	HSM3	mismatch repair (GO:0006298)	Assembly chaperone for the 19S proteasome regulatory particle base
659	Saccharomyces cerevisiae	SCER	PMID:10660074,17237364,17485442,17624540,17923678,18959758	S000000478	Chk1	DNA damage checkpoint (GO:0000077)	Serine/threonine kinase and DNA damage checkpoint effector, mediates cell cycle arrest via phosphorylation of Pds1p; phosphorylated by checkpoint signal transducer Mec1p; homolog of S. pombe and mammalian Chk1 checkpoint kinase
660	Saccharomyces cerevisiae	SCER	PMID:9745046,10072354	S000000482	DPB3	mismatch repair (GO:0006298),nucleotide-excision repair (GO:0006289)	Third-largest subunit of DNA polymerase II (DNA polymerase epsilon)
661	Saccharomyces cerevisiae	SCER	PMID:21737840	S000000483	PAF1	global genome nucleotide-excision repair (GO:0070911),regulation of transcription-coupled nucleotide-excision repair (GO:0090262)	Component of the Paf1p complex involved in transcription elongation
662	Saccharomyces cerevisiae	SCER	PMID:16024655,17013386	S000000493	Snf5	double-strand break repair (GO:0006302)	Subunit of the SWI/SNF chromatin remodeling complex involved in transcriptional regulation; functions interdependently in transcriptional activation with Snf2p and Snf6p
663	Saccharomyces cerevisiae	SCER	PMID:17936710	S000000495	Ctp1	DNA repair	Mitochondrial inner membrane citrate transporter, member of the mitochondrial carrier family
664	Saccharomyces cerevisiae	SCER	PMID:12482937	S000000521	DCC1	response to DNA damage stimulus (GO:0006974)	Subunit of a Ctf18 RFC-like complex
665	Saccharomyces cerevisiae	SCER	PMID:9742096,11370856,12455951,17318632,17875425,18621925	S000000537	STE50	cellular response to heat (GO:0034605),MAPK cascade involved in osmosensory signaling pathway (GO:0000161),osmosensory signaling pathway via Sho1 osmosensor (GO:0007232)	Protein involved in mating response, invasive/filamentous growth, and osmotolerance, acts as an adaptor that links G protein-associated Cdc42p-Ste20p complex to the effector Ste11p to modulate signal transduction
666	Saccharomyces cerevisiae	SCER	PMID:11929995	S000000538	MXR2	cellular response to oxidative stress (GO:0034599)
667	Saccharomyces cerevisiae	SCER	PMID:9571241	S000000540	GRX1	cellular response to oxidative stress (GO:0034599)	Glutathione-dependent disulfideoxidoreductase
668	Saccharomyces cerevisiae	SCER	PMID:11715016,16219777	S000000566	MRC1	DNA repair (GO:0006281),intra-S DNA damage checkpoint (GO:0031573)	S-phase checkpoint protein required for DNA replication
669	Saccharomyces cerevisiae	SCER	PMID:1776363	S000000602	RVS161	response to osmotic stress (GO:0006970),response to starvation (GO:0042594)	Amphiphysin-like lipid raft protein
670	Saccharomyces cerevisiae	SCER	PMID:17890650	S000000605	Pgk1	dihydroxyacetone (DHA) stress	3-phosphoglycerate kinase, catalyzes transfer of high-energy phosphoryl groups from the acyl phosphate of 1,3-bisphosphoglycerate to ADP to produce ATP; key enzyme in glycolysis and gluconeogenesis
671	Saccharomyces cerevisiae	SCER	PMID:9745046,10438542,12235149,15342630,17881298	S000000607	Pol4	base-excision repair, gap-filling (GO:0006287),double-strand break repair (GO:0006302),double-strand break repair via nonhomologous end joining (GO:0006303)	DNA polymerase IV, undergoes pair-wise interactions with Dnl4p-Lif1p and Rad27p to mediate repair of DNA double-strand breaks by non-homologous end joining (NHEJ); homologous to mammalian DNA polymerase beta
672	Saccharomyces cerevisiae	SCER	PMID:10206703,17594096	S000000615	HSP30	response to stress (GO:0006950)	Hydrophobic plasma membrane localized, stress-responsive protein that negatively regulates the H(+)-ATPase Pma1p; induced by heat shock, ethanol treatment, weak organic acid, glucose limitation, and entry into stationary phase
673	Saccharomyces cerevisiae	SCER	PMID:16278456	S000000621	NPP1	cellular response to phosphate starvation (GO:0016036)
674	Saccharomyces cerevisiae	SCER	PMID:18487345	S000000629	SNT1	positive regulation of stress-activated MAPK cascade (GO:0032874)	Subunit of the Set3C deacetylase complex
675	Saccharomyces cerevisiae	SCER	PMID:20847055	S000000661	HCM1	cellular response to oxidative stress (GO:0034599)	Forkhead transcription factor
676	Saccharomyces cerevisiae	SCER	PMID:9409821,9576943,10924462,11973297,15687278,16931176,16949354,17242200,17785441,17923688,17947417,18157158	S000000662	Rad18	error-free postreplication DNA repair (GO:0042275),error-free translesion synthesis (GO:0070987),error-prone translesion synthesis (GO:0042276)	E3 ubiqutin ligase, forms heterodimer with Rad6p to monoubiquitinate PCNA-K164; heterodimer binds single-stranded DNA and has single-stranded DNA dependent ATPase activity; required for postreplication repair
677	Saccharomyces cerevisiae	SCER	PMID:7624781	S000000669	SSK22	MAPK cascade involved in osmosensory signaling pathway (GO:0000161)	MAP kinase kinase kinase of the HOG1 signaling pathway
678	Saccharomyces cerevisiae	SCER	PMID:10037727,17460215	S000000679	TRX3	cellular response to oxidative stress (GO:0034599)	Mitochondrial thioredoxin, highly conserved oxidoreductase required to maintain the redox homeostasis of the cell, forms the mitochondrial thioredoxin system with Trr2p, redox state is maintained by both Trr2p and Glr1p
679	Saccharomyces cerevisiae	SCER	PMID:18007656,18201562	S000000680	Tup1	osmotic stress	General repressor of transcription, forms complex with Cyc8p, involved in the establishment of repressive chromatin structure through interactions with histones H3 and H4, appears to enhance expression of some genes
680	Saccharomyces cerevisiae	SCER	PMID:8510668,9520271,16303135,16702432,17157869,17531814,17573527,17636021,17947417	S000000688	MSH3	meiotic mismatch repair (GO:0000710),mismatch repair (GO:0006298)	Mismatch repair protein, forms dimers with Msh2p that mediate repair of insertion or deletion mutations and removal of nonhomologous DNA ends, contains a PCNA (Pol30p) binding motif required for genome stability
681	Saccharomyces cerevisiae	SCER	PMID:17965252	S000000689	Not1	osmotic stress; oxidative stress	Component of the CCR4-NOT complex, which has multiple roles in regulating mRNA levels including regulation of transcription and destabilizing mRNAs by deadenylation; basal transcription factor
682	Saccharomyces cerevisiae	SCER	PMID:17224918,17978571,18092814,18417611,18423200,18812164	S000000735	Gcn4	starvation	Basic leucine zipper (bZIP) transcriptional activator of amino acid biosynthetic genes in response to amino acid starvation; expression is tightly regulated at both the transcriptional and translational levels
683	Saccharomyces cerevisiae	SCER	PMID:15901835	S000000739	VAC8	macroautophagy (GO:0016236)	Phosphorylated and palmitoylated vacuolar membrane protein
684	Saccharomyces cerevisiae	SCER	PMID:16135807	S000000744	EAF5	DNA repair (GO:0006281)	Esa1p-associated factor
685	Saccharomyces cerevisiae	SCER	PMID:7788712,15738391,17923688	S000000745	Mms21	DNA repair (GO:0006281)	SUMO ligase and component of the SMC5-SMC6 complex; this complex plays a key role in the removal of X-shaped DNA structures that arise between sister chromatids during DNA replication and repair; mutants are sensitive to methyl methanesulfonate and show increased spontaneous mutation and mitotic recombination
686	Saccharomyces cerevisiae	SCER	PMID:20444982	S000000748	GEA2	macroautophagy (GO:0016236)	Guanine nucleotide exchange factor for ADP ribosylation factors (ARFs)
687	Saccharomyces cerevisiae	SCER	PMID:17176259	S000000753	Vma3	metal stress	Proteolipid subunit of the vacuolar H(+)-ATPase V0 sector (subunit c; dicyclohexylcarbodiimide binding subunit); required for vacuolar acidification and important for copper and iron metal ion homeostasis
688	Saccharomyces cerevisiae	SCER	PMID:20516198	S000000758	MCM3	double-strand break repair via break-induced replication (GO:0000727)	Protein involved in DNA replication
689	Saccharomyces cerevisiae	SCER	PMID:10915862,17013386,17329932,17916559,18020423,18160718,18702311	S000000763	RAD23	nucleotide-excision repair, DNA damage recognition (GO:0000715)	Protein with ubiquitin-like N terminus, subunit of Nuclear Excision Repair Factor 2 (NEF2) with Rad4p that binds damaged DNA; enhances protein deglycosylation activity of Png1p; also involved, with Rad4p, in ubiquitylated protein turnover
690	Saccharomyces cerevisiae	SCER	PMID:9711846,17345583	S000000773	YEL047C	cellular response to anoxia (GO:0071454)	Soluble fumarate reductase
691	Saccharomyces cerevisiae	SCER	PMID:17430883	S000000778	AFG1	cellular response to oxidative stress (GO:0034599)	Protein that may act as a chaperone for cytochrome c oxidase subunits
692	Saccharomyces cerevisiae	SCER	PMID:2674123	S000000786	PRB1	cellular response to starvation (GO:0009267)	Vacuolar proteinase B (yscB)
693	Saccharomyces cerevisiae	SCER	PMID:19521502,20154027	S000000788	NPR2	cellular response to amino acid starvation (GO:0034198),cellular response to nitrogen starvation (GO:0006995)	Subunit of SEA (Seh1-associated), Npr2/3, and Iml1p complexes
694	Saccharomyces cerevisiae	SCER	PMID:18832351	S000000814	PRE1	metal stress;heat stress;oxidative stress	Beta 4 subunit of the 20S proteasome; localizes to the nucleus throughout the cell cycle
695	Saccharomyces cerevisiae	SCER	PMID:12180980,18160327,18162582,18240334	S000000821	Fps1	response to salt stress (GO:0009651)	Plasma membrane channel, member of major intrinsic protein (MIP) family; involved in efflux of glycerol and in uptake of acetic acid and the trivalent metalloids arsenite and antimonite; phosphorylated by Hog1p MAPK under acetate stress
696	Saccharomyces cerevisiae	SCER	PMID:18156291	S000000822	Gpa2	starvation	Nucleotide binding alpha subunit of the heterotrimeric G protein that interacts with the receptor Gpr1p, has signaling role in response to nutrients; green fluorescent protein (GFP)-fusion protein localizes to the cell periphery
697	Saccharomyces cerevisiae	SCER	PMID:14993292,19680226	S000000830	MIG3	negative regulation of transcription from RNA polymerase II promoter in response to UV-induced DNA damage (GO:0010768),response to DNA damage stimulus (GO:0006974)	Probable transcriptional repressor involved in toxic agent response
698	Saccharomyces cerevisiae	SCER	PMID:19682251	S000000837	EDC2	positive regulation of translation in response to stress (GO:0032056)	RNA-binding protein
699	Saccharomyces cerevisiae	SCER	PMID:18234677	S000000839	PHM8	cellular response to phosphate starvation (GO:0016036)
700	Saccharomyces cerevisiae	SCER	PMID:15738391	S000000840	KRE29	DNA repair (GO:0006281)	Subunit of the SMC5-SMC6 complex
701	Saccharomyces cerevisiae	SCER	PMID:17439949,19054131	S000000842	Gln3	heat stress; osmotic stress; oxidative stress	Transcriptional activator of genes regulated by nitrogen catabolite repression (NCR), localization and activity regulated by quality of nitrogen source
702	Saccharomyces cerevisiae	SCER	PMID:20106725	S000000843	YEN1	DNA repair (GO:0006281),response to DNA damage stimulus (GO:0006974)	Holliday junction resolvase
703	Saccharomyces cerevisiae	SCER	PMID:9275166,11929995	S000000844	MXR1	cellular response to oxidative stress (GO:0034599)	Methionine-S-sulfoxide reductase
704	Saccharomyces cerevisiae	SCER	PMID:17252314	S000000847	ACA1	starvation	Basic leucine zipper (bZIP) transcription factor of the ATF/CREB family, may regulate transcription of genes involved in utilization of non-optimal carbon sources
705	Saccharomyces cerevisiae	SCER	PMID:8662716	S000000864	HOR2	response to osmotic stress (GO:0006970)	DL-glycerol-3-phosphatase involved in glycerol biosynthesis
706	Saccharomyces cerevisiae	SCER	PMID:17965252	S000000870	Not4	osmotic stress; oxidative stress	Subunit of the CCR4-NOT complex, which has roles in transcription regulation, mRNA degradation, and post-transcriptional modifications; with Ubc4p, ubiquitinates nascent polypeptide-associated complex subunits and histone demethyase Jhd2p
707	Saccharomyces cerevisiae	SCER	PMID:17389648,17951522,17953569,17977804	S000000875	P38	oxidative stress	stress response gene
708	Saccharomyces cerevisiae	SCER	PMID:9528768,10747050,16936775	S000000891	Ptc2	DNA damage checkpoint (GO:0000077),endoplasmic reticulum unfolded protein response (GO:0030968)	Type 2C protein phosphatase (PP2C); dephosphorylates Hog1p to limit maximal osmostress induced kinase activity; dephosphorylates Ire1p to downregulate the unfolded protein response; dephosphorylates Cdc28p; inactivates the DNA damage checkpoint
709	Saccharomyces cerevisiae	SCER	PMID:17890650	S000000893	Met6	cellular response to heat,induction by symbiont of host defense response	Cobalamin-independent methionine synthase, involved in methionine biosynthesis and regeneration; requires a minimum of two glutamates on the methyltetrahydrofolate substrate, similar to bacterial metE homologs
710	Saccharomyces cerevisiae	SCER	PMID:8849880,15568977,15878310,16565518,16756487,16793386,17030607,17507687,17544928,17567608,17608707,17671161,17785441,17905819,18003698,18039855,18076285	S000000897	Rad51	double-strand break repair via single-strand annealing (GO:0045002)	Strand exchange protein, forms a helical filament with DNA that searches for homology; involved in the recombinational repair of double-strand breaks in DNA during vegetative growth and meiosis; homolog of Dmc1p and bacterial RecA protein
711	Saccharomyces cerevisiae	SCER	PMID:2121731	S000000905	SSA4	response to stress (GO:0006950)	Heat shock protein that is highly induced upon stress
712	Saccharomyces cerevisiae	SCER	PMID:15210706	S000000909	GLE2	regulation of mRNA export from nucleus in response to heat stress (GO:2000728)	Component of the Nup82 subcomplex of the nuclear pore complex
713	Saccharomyces cerevisiae	SCER	PMID:17390123	S000000911	FLO8	starvation	Transcription factor required for flocculation, diploid filamentous growth, and haploid invasive growth; genome reference strain S288C and most laboratory strains have a mutation in this gene
714	Saccharomyces cerevisiae	SCER	PMID:18268013	S000000913	Swi4	cell wall stress	DNA binding component of the SBF complex (Swi4p-Swi6p), a transcriptional activator that in concert with MBF (Mbp1-Swi6p) regulates late G1-specific transcription of targets including cyclins and genes required for DNA synthesis and repair
715	Saccharomyces cerevisiae	SCER	PMID:11139495,16325482,17762865	S000000918	Slx8	response to DNA damage stimulus (GO:0006974)	Subunit of the Slx5-Slx8 SUMO-targeted ubiquitin ligase (STUbL) complex; stimulated by prior attachment of SUMO to the substrate; contains a C-terminal RING domain
716	Saccharomyces cerevisiae	SCER	PMID:7624781,12455951,17386265,17669696,19061190	S000000920	Sho1	cellular response to heat (GO:0034605),osmosensory signaling pathway (GO:0007231)	Transmembrane osmosensor involved in activation of the Cdc42p- and MAP kinase-dependent filamentous growth pathway and the high-osmolarity glycerol response pathway; phosphorylated by Hog1p; interacts with Pbs2p, Msb2p, Hkr1p, and Ste11p
717	Saccharomyces cerevisiae	SCER	PMID:17986087,18233954,18953286,19054125	S000000927	Rsp5	general stress response	E3 ubiquitin ligase of the NEDD4 family; involved in regulating many cellular processes including MVB sorting, heat shock response, transcription, endocytosis, and ribosome stability; human homolog is involved in Liddle syndrome; mutant tolerates aneuploidy; ubiquitylates Sec23p
718	Saccharomyces cerevisiae	SCER	PMID:18757815	S000000931	Sak1	starvation	Upstream serine/threonine kinase for the SNF1 complex; partially redundant with Elm1p and Tos3p; members of this family have functional orthology with LKB1, a mammalian kinase associated with Peutz-Jeghers cancer-susceptibility syndrome
719	Saccharomyces cerevisiae	SCER	PMID:10207049,18245757,19884341	S000000935	Glc7	DNA damage checkpoint (GO:0000077),replication fork processing (GO:0031297),response to heat (GO:0009408)	Type 1 serine/threonine protein phosphatase catalytic subunit, involved in many processes (eg: glycogen metabolism, sporulation, mitosis); accumulates at mating projections by interaction with Afr1p; interacts with many regulatory subunits
720	Saccharomyces cerevisiae	SCER	PMID:18408053	S000000941	Rtr1	heat stress	CTD phosphatase; dephosphorylates S5-P in the C-terminal domain of Rpo21p; has a cysteine-rich motif required for function and conserved in eukaryotes; shuttles between the nucleus and cytoplasm
721	Saccharomyces cerevisiae	SCER	PMID:2265620,18020423,18043759	S000000944	Mag1	base-excision repair, AP site formation (GO:0006285),DNA dealkylation involved in DNA repair (GO:0006307)	3-methyl-adenine DNA glycosylase involved in protecting DNA against alkylating agents; initiates base excision repair by removing damaged bases to create abasic sites that are subsequently repaired
722	Saccharomyces cerevisiae	SCER	PMID:18756096	S000000947	FTR1	oxidative stress	High affinity iron permease involved in the transport of iron across the plasma membrane; forms complex with Fet3p; expression is regulated by iron
723	Saccharomyces cerevisiae	SCER	PMID:15610742	S000000949	SCC4	double-strand break repair (GO:0006302)	Subunit of cohesin loading factor (Scc2p-Scc4p)
724	Saccharomyces cerevisiae	SCER	PMID:17237521	S000000951	Pea2	osmotic stress	Coiled-coil polarisome protein required for polarized morphogenesis, cell fusion, and low affinity Ca2+ influx; forms polarisome complex with Bni1p, Bud6p, and Spa2p; localizes to sites of polarized growth
725	Saccharomyces cerevisiae	SCER	PMID:17187885	S000000952	SPI1	heat stress	GPI-anchored cell wall protein involved in weak acid resistance; basal expression requires Msn2p/Msn4p; expression is induced under conditions of stress and during the diauxic shift; similar to Sed1p
726	Saccharomyces cerevisiae	SCER	PMID:21743437	S000000953	UBP3	regulation of response to osmotic stress (GO:0047484)	Ubiquitin-specific protease involved in transport and osmotic response
727	Saccharomyces cerevisiae	SCER	PMID:20065092	S000000959	COG3	macroautophagy (GO:0016236)	Essential component of the conserved oligomeric Golgi complex
728	Saccharomyces cerevisiae	SCER	PMID:17013386,18160718,18936173	S000000964	Rad4	nucleotide-excision repair (GO:0006289)	Protein that recognizes and binds damaged DNA (with Rad23p) during nucleotide excision repair; subunit of Nuclear Excision Repair Factor 2 (NEF2); also involved, with Rad23p, in turnover of ubiquitylated proteins
729	Saccharomyces cerevisiae	SCER	PMID:8631896,17447848,17515930,18519640	S000000973	Rad3	nucleotide-excision repair, DNA incision (GO:0033683)	5' to 3' DNA helicase, involved in nucleotide excision repair and transcription; subunit of RNA polII initiation factor TFIIH and of Nucleotide Excision Repair Factor 3 (NEF3); homolog of human XPD protein; mutant has aneuploidy tolerance
730	Saccharomyces cerevisiae	SCER	PMID:9564050,11267834,16793392,17202155,17923678,18003698	S000000975	Rad24	DNA damage checkpoint (GO:0000077),nucleotide-excision repair (GO:0006289)	Checkpoint protein, involved in the activation of the DNA damage and meiotic pachytene checkpoints; subunit of a clamp loader that loads Rad17p-Mec3p-Ddc1p onto DNA; homolog of human and S. pombe Rad17 protein
731	Saccharomyces cerevisiae	SCER	PMID:10567543,17074835	S000000976	GRX4	cellular response to oxidative stress (GO:0034599)	Glutathione-dependent oxidoreductase
732	Saccharomyces cerevisiae	SCER	PMID:14704161,17299042,17559233,17916074	S000000979	Bmh1	DNA damage checkpoint (GO:0000077)	14-3-3 protein, major isoform; controls proteome at post-transcriptional level, binds proteins and DNA, involved in regulation of many processes including exocytosis, vesicle transport, Ras/MAPK signaling, and rapamycin-sensitive signaling
733	Saccharomyces cerevisiae	SCER	PMID:18039855,18076285,18081428	S000000981	Dmc1	DNA repair	Meiosis-specific protein required for repair of double-strand breaks and pairing between homologous chromosomes; homolog of Rad51p and the bacterial RecA protein
734	Saccharomyces cerevisiae	SCER	PMID:15654096,17671161	S000000998	SHU1	recombinational repair (GO:0000725)	Component of the Shu complex, which promotes error-free DNA repair; Shu complex mediates inhibition of Srs2p function
735	Saccharomyces cerevisiae	SCER	PMID:10970855,12455951	S000000999	STE20	cellular response to heat (GO:0034605),osmosensory signaling pathway via Sho1 osmosensor (GO:0007232)
736	Saccharomyces cerevisiae	SCER	PMID:16582425,16807089,17593018,18842580	S000001012	Opi1	endoplasmic reticulum unfolded protein response (GO:0030968)	Transcriptional regulator of a variety of genes; phosphorylation by protein kinase A stimulates Opi1p function in negative regulation of phospholipid biosynthetic genes; involved in telomere maintenance
737	Saccharomyces cerevisiae	SCER	PMID:17174924,17674145,17762870,18007598,18076285,18081428	S000001014	Spo11	DNA repair	Meiosis-specific protein that initiates meiotic recombination by catalyzing the formation of double-strand breaks in DNA via a transesterification reaction; required for homologous chromosome pairing and synaptonemal complex formation
738	Saccharomyces cerevisiae	SCER	PMID:19521502	S000001015	NPR3	cellular response to amino acid starvation (GO:0034198)	Subunit of SEA (Seh1-associated), Npr2/3, and Iml1p complexes
739	Saccharomyces cerevisiae	SCER	PMID:17013386	S000001017	Snf6	nucleotide-excision repair (GO:0006289)	Subunit of the SWI/SNF chromatin remodeling complex involved in transcriptional regulation; functions interdependently in transcriptional activation with Snf2p and Snf5p
740	Saccharomyces cerevisiae	SCER	PMID:20402793	S000001019	RIM101	cellular response to anoxia (GO:0071454)	Transcriptional repressor involved in response to pH
741	Saccharomyces cerevisiae	SCER	PMID:11589572	S000001020	WSC4	response to heat (GO:0009408),response to stress (GO:0006950)	Transmembrane receptor
742	Saccharomyces cerevisiae	SCER	PMID:16782896	S000001026	SBP1	negative regulation of translation in response to stress (GO:0032055)	Putative RNA binding protein
743	Saccharomyces cerevisiae	SCER	PMID:10222047,11292860,17150183,17460215,17575910,18051751	S000001050	Sod2	age-dependent response to oxidative stress involved in chronological cell aging (GO:0001324),age-dependent response to reactive oxygen species involved in chronological cell aging (GO:0001320)	Mitochondrial manganese superoxide dismutase, protects cells against oxygen toxicity; phosphorylated
744	Saccharomyces cerevisiae	SCER	PMID:16582425	S000001071	YHI9	endoplasmic reticulum unfolded protein response (GO:0030968)	Protein of unknown function
745	Saccharomyces cerevisiae	SCER	PMID:16380504,17397108,17608707,17980162,18184748,18215314,18268013,18478233,18487345,18971375	S000001072	Mpk1	endoplasmic reticulum unfolded protein response (GO:0030968),UFP-specific transcription factor mRNA processing involved in endoplasmic reticulum unfolded protein response (GO:0030969)	Serine/threonine MAP kinase; involved in regulating maintenance of cell wall integrity, progression through the cell cycle, and nuclear mRNA retention in heat shock; required for mitophagy and pexophagy; affects recruitment of mitochondria to the phagophore assembly site (PAS); regulated by the PKC1-mediated signaling pathway
746	Saccharomyces cerevisiae	SCER	PMID:17114288	S000001073	Rrm3	DNA repair	DNA helicase involved in rDNA replication and Ty1 transposition; relieves replication fork pauses at telomeric regions; structurally and functionally related to Pif1p
747	Saccharomyces cerevisiae	SCER	PMID:18973803	S000001092	Smf2	oxidative stress	Divalent metal ion transporter involved in manganese homeostasis; has broad specificity for di-valent and tri-valent metals; post-translationally regulated by levels of metal ions; member of the Nramp family of metal transport proteins
748	Saccharomyces cerevisiae	SCER	PMID:8367458,18512161,18528910	S000001095	CUP1-1	removal of superoxide radicals (GO:0019430)	Metallothionein, binds copper and mediates resistance to high concentrations of copper and cadmium; locus is variably amplified in different strains, with two copies, CUP1-1 and CUP1-2, in the genomic sequence reference strain S288C
749	Saccharomyces cerevisiae	SCER	PMID:8367458,18528910	S000001097	CUP1-2	removal of superoxide radicals (GO:0019430)	Metallothionein, binds copper and mediates resistance to high concentrations of copper and cadmium; locus is variably amplified in different strains, with two copies, CUP1-1 and CUP1-2, in the genomic sequence reference strain S288C
750	Saccharomyces cerevisiae	SCER	PMID:15870268	S000001098	RSC30	double-strand break repair via nonhomologous end joining (GO:0006303)
751	Saccharomyces cerevisiae	SCER	PMID:20417603	S000001113	PCL5	negative regulation of macroautophagy (GO:0016242)	Cyclin
752	Saccharomyces cerevisiae	SCER	PMID:8358794,8513503,17452628,18191217,18191223,18421459,19079236,19079237	S000001121	Ire1	endoplasmic reticulum unfolded protein response (GO:0030968)	Serine-threonine kinase and endoribonuclease; transmembrane protein that mediates the unfolded protein response (UPR) by regulating Hac1p synthesis through HAC1 mRNA splicing; Kar2p binds inactive Ire1p and releases from it upon ER stress
753	Saccharomyces cerevisiae	SCER	PMID:18417610	S000001124	Ksp1	filamentous growth	Ser/thr protein kinase; nuclear translocation required for haploid filamentous growth; regulates filamentous growth induced nuclear translocation of Bcy1p, Fus3p, and Sks1p; overproduction causes allele-specific suppression of prp20-10
754	Saccharomyces cerevisiae	SCER	PMID:16135807	S000001132	YNG2	DNA repair (GO:0006281)	Subunit of NuA4, an essential histone acetyltransferase complex
755	Saccharomyces cerevisiae	SCER	PMID:16135807,18616809	S000001141	Tra1	DNA repair (GO:0006281)	Subunit of SAGA and NuA4 histone acetyltransferase complexes; interacts with acidic activators (e.g., Gal4p) which leads to transcription activation; similar to human TRRAP, which is a cofactor for c-Myc mediated oncogenic transformation
756	Saccharomyces cerevisiae	SCER	PMID:11525399,17919749	S000001146	GRE3	cellular response to oxidative stress (GO:0034599),response to stress (GO:0006950)	Aldose reductase involved in methylglyoxal
757	Saccharomyces cerevisiae	SCER	PMID:10037727,17460215	S000001148	TRR2	cellular response to oxidative stress (GO:0034599)	Mitochondrial thioredoxin reductase involved in protection against oxidative stress, required with Glr1p to maintain the redox state of Trx3p; contains active-site motif (CAVC) present in prokaryotic orthologs; binds NADPH and FAD
758	Saccharomyces cerevisiae	SCER	PMID:14555475	S000001153	UBA4	cellular response to oxidative stress (GO:0034599)	Protein that activates Urm1p before urmylation
759	Saccharomyces cerevisiae	SCER	PMID:12391157	S000001156	BZZ1	response to salt stress (GO:0009651)
760	Saccharomyces cerevisiae	SCER	PMID:18202552	S000001157	Chf1	DNA repair	Protein involved in ubiquitin ligation; plays a role in regulating spindle position and orientation; functionally redundant with Dma2p; orthologous to human RNF8 protein, also has sequence similarity to human Chfr
761	Saccharomyces cerevisiae	SCER	PMID:18459161	S000001158	Cox23	oxidative stress	Mitochondrial intermembrane space protein that functions in mitochondrial copper homeostasis, essential for functional cytochrome oxidase expression; homologous to Cox17p; contains twin cysteine-x9-cysteine motifs
762	Saccharomyces cerevisiae	SCER	PMID:16936826,16959218	S000001161	Set1	regulation of transcription from RNA polymerase II promoter in response to stress (GO:0043618)	Histone methyltransferase, subunit of the COMPASS (Set1C) complex; COMPASS methylates histone H3K4; Set1p-dependent H3K4 trimethylation recruits Nrd1p, allowing efficient termination of snoRNAs and cryptic unstable transcripts (CUTs) by Nrd1p-Nab3p-Sen1p pathway; modulates histone acetylation levels in promoter proximal regions to ensure efficient Nrd1p-dependent termination; required in transcri…
763	Saccharomyces cerevisiae	SCER	PMID:1334021,15611870,19056520	S000001162	Msh1	DNA repair (GO:0006281),meiotic mismatch repair (GO:0000710),mismatch repair (GO:0006298),mitochondrial DNA repair (GO:0043504)	DNA-binding protein of the mitochondria involved in repair of mitochondrial DNA, has ATPase activity and binds to DNA mismatches; has homology to E. coli MutS; transcription is induced during meiosis
764	Saccharomyces cerevisiae	SCER	PMID:15598824	S000001176	WSS1	response to DNA damage stimulus (GO:0006974)	Sumoylated protein localizing to the nuclear periphery of mother cells
765	Saccharomyces cerevisiae	SCER	PMID:14988729,17978089	S000001197	RTT107	double-strand break repair (GO:0006302)	Protein implicated in Mms22-dependent DNA repair during S phase; involved in recruiting the SMC5/6 complex to double-strand breaks; DNA damage induces phosphorylation by Mec1p at one or more SQ/TQ motifs; interacts with Mms22p and Slx4p; has four BRCT domains; has a role in regulation of Ty1 transposition
766	Saccharomyces cerevisiae	SCER	PMID:10101169,18514590,20150422	S000001207	Dna2	DNA repair (GO:0006281),meiotic DNA double-strand break processing (GO:0000706)	Tripartite DNA replication factor with single-stranded DNA-dependent ATPase, ATP-dependent nuclease, and helicase activities; required for Okazaki fragment processing; involved in DNA repair; cell-cycle dependent localization
767	Saccharomyces cerevisiae	SCER	PMID:10233150,12965207,17700056	S000001214	ATG7	macroautophagy (GO:0016236)	Autophagy-related protein and dual specificity member of the E1 family of ubiquitin-activating enzymes; mediates the conjugation of Atg12p with Atg5p and Atg8p with phosphatidylethanolamine, required steps in autophagosome formation
768	Saccharomyces cerevisiae	SCER	PMID:17890650	S000001217	Eno2	cellular response to osmotic stress	Enolase II, a phosphopyruvate hydratase that catalyzes the conversion of 2-phosphoglycerate to phosphoenolpyruvate during glycolysis and the reverse reaction during gluconeogenesis; expression is induced in response to glucose
769	Saccharomyces cerevisiae	SCER	PMID:16914749	S000001221	STB5	regulation of transcription from RNA polymerase II promoter in response to oxidative stress (GO:0043619)	Transcription factor
770	Saccharomyces cerevisiae	SCER	PMID:17287397,17897954,19049288	S000001222	Oye2	oxidative stress	Conserved NADPH oxidoreductase containing flavin mononucleotide (FMN), homologous to Oye3p with different ligand binding and catalytic properties; may be involved in sterol metabolism, oxidative stress response, and programmed cell death
771	Saccharomyces cerevisiae	SCER	PMID:9480895,17570834	S000001226	Gnd1	cellular response to oxidative stress (GO:0034599)	6-phosphogluconate dehydrogenase (decarboxylating), catalyzes an NADPH regenerating reaction in the pentose phosphate pathway; required for growth on D-glucono-delta-lactone and adaptation to oxidative stress
772	Saccharomyces cerevisiae	SCER	PMID:12408816	S000001229	KOG1	cellular response to starvation (GO:0009267)	Subunit of TORC1
773	Saccharomyces cerevisiae	SCER	PMID:11292860,17568771,18225956,18423200,18469137,18759743,19073887	S000001248	Sch9	age-dependent response to oxidative stress involved in chronological cell aging (GO:0001324),regulation of response to osmotic stress (GO:0047484),regulation of transcription from RNA polymerase II promoter in response to oxidative stress (GO:0043619)	Protein kinase involved in transcriptional activation of osmostress-responsive genes; regulates G1 progression, cAPK activity, nitrogen activation of the FGM pathway; involved in life span regulation; homologous to mammalian Akt/PKB
774	Saccharomyces cerevisiae	SCER	PMID:11854400,16862604,17965252,18206664,18375620,18795957	S000001249	SKN7	regulation of transcription from RNA polymerase II promoter in response to oxidative stress (GO:0043619),response to osmotic stress (GO:0006970),response to singlet oxygen (GO:0000304)	Nuclear response regulator and transcription factor; physically interacts with the Tup1-Cyc8 complex and recruits Tup1p to its targets; part of a branched two-component signaling system; required for optimal induction of heat-shock genes in response to oxidative stress; involved in osmoregulation
775	Saccharomyces cerevisiae	SCER	PMID:14555475,21209336	S000001270	URM1	cellular response to oxidative stress (GO:0034599)
776	Saccharomyces cerevisiae	SCER	PMID:15051715	S000001272	DOT5	cellular response to oxidative stress (GO:0034599)	Thiol peroxidase which functions as an alkyl-hydroperoxide reductase
777	Saccharomyces cerevisiae	SCER	PMID:17234788,17664284,18196960	S000001293	Ulp2	DNA repair	Peptidase that deconjugates Smt3/SUMO-1 peptides from proteins, plays a role in chromosome cohesion at centromeric regions and recovery from checkpoint arrest induced by DNA damage or DNA replication defects; potential Cdc28p substrate
778	Saccharomyces cerevisiae	SCER	PMID:18417610	S000001295	Bcy1	starvation	Regulatory subunit of the cyclic AMP-dependent protein kinase (PKA), a component of a signaling pathway that controls a variety of cellular processes, including metabolism, cell cycle, stress response, stationary phase, and sporulation
779	Saccharomyces cerevisiae	SCER	PMID:11551505	S000001297	CKA1	response to DNA damage stimulus (GO:0006974)	Alpha catalytic subunit of casein kinase 2 (CK2)
780	Saccharomyces cerevisiae	SCER	PMID:18073213	S000001298	ACA2	starvation	Basic leucine zipper (bZIP) transcription factor, in ATF/CREB family; mediates transcriptional activation of NCE103 (encoding carbonic anhydrase) in response to low CO2 levels such as in the ambient air; proposed to be a regulator of oleate responsive genes; involved in utilization of non-optimal carbon sources and chromosome stability
781	Saccharomyces cerevisiae	SCER	PMID:18156177	S000001303	Gvp36	heat stress; osmotic stress; starvation	BAR domain-containing protein that localizes to both early and late Golgi vesicles; required for adaptation to varying nutrient concentrations, fluid-phase endocytosis, polarization of the actin cytoskeleton, and vacuole biogenesis
782	Saccharomyces cerevisiae	SCER	PMID:18308733	S000001308	Met30	metal stress	F-box protein containing five copies of the WD40 motif, controls cell cycle function, sulfur metabolism, and methionine biosynthesis as part of the ubiquitin ligase complex; interacts with and regulates Met4p, localizes within the nucleus
783	Saccharomyces cerevisiae	SCER	PMID:11676566	S000001315	RHR2	response to osmotic stress (GO:0006970)	Constitutively expressed isoform of DL-glycerol-3-phosphatase
784	Saccharomyces cerevisiae	SCER	PMID:16533810,21278159	S000001318	VHR1	regulation of transcription from RNA polymerase II promoter in response to biotin starvation (GO:0061420)	Transcriptional activator
785	Saccharomyces cerevisiae	SCER	PMID:20398213	S000001346	SDS3	positive regulation of transcription from RNA polymerase II promoter in response to heat stress (GO:0061408)	Component of the Rpd3p/Sin3p deacetylase complex
786	Saccharomyces cerevisiae	SCER	PMID:9343412	S000001363	XBP1	response to stress (GO:0006950)
787	Saccharomyces cerevisiae	SCER	PMID:18296751	S000001367	Slm1	heat stress	Phosphoinositide PI4,5P(2) binding protein, forms a complex with Slm2p; acts downstream of Mss4p in a pathway regulating actin cytoskeleton organization in response to stress; phosphorylated by the TORC2 complex
788	Saccharomyces cerevisiae	SCER	PMID:17495930	S000001375	Sdp1	oxidative stress	Stress-inducible dual-specificity MAP kinase phosphatase, negatively regulates Slt2p MAP kinase by direct dephosphorylation, diffuse localization under normal conditions shifts to punctate localization after heat shock
789	Saccharomyces cerevisiae	SCER	PMID:16024655	S000001388	STH1	double-strand break repair (GO:0006302)	ATPase component of the RSC chromatin remodeling complex
790	Saccharomyces cerevisiae	SCER	PMID:18836076	S000001390	MET18	nucleotide-excision repair (GO:0006289)	DNA repair and TFIIH regulator
791	Saccharomyces cerevisiae	SCER	PMID:15654096,17671161,19496932	S000001394	CSM2	error-free translesion synthesis (GO:0070987),recombinational repair (GO:0000725)	Component of the Shu complex, which promotes error-free DNA repair; Shu complex mediates inhibition of Srs2p function; required for accurate chromosome segregation during meiosis
792	Saccharomyces cerevisiae	SCER	PMID:3897795,9765213,11313481,12514101,18157155	S000001401	Rev7	error-free translesion synthesis (GO:0070987),error-prone translesion synthesis (GO:0042276)	Accessory subunit of DNA polymerase zeta, involved in translesion synthesis during post-replication repair; required for mutagenesis induced by DNA damage; involved in double-strand break repair
793	Saccharomyces cerevisiae	SCER	PMID:8631896	S000001405	SSL2	nucleotide-excision repair, DNA incision (GO:0033683)	Component of RNA polymerase transcription factor TFIIH holoenzyme
794	Saccharomyces cerevisiae	SCER	PMID:8808622,18048366,19061190	S000001409	Sln1	osmosensory signaling pathway via two-component system (GO:0007234)	Histidine kinase osmosensor that regulates a MAP kinase cascade; transmembrane protein with an intracellular kinase domain that signals to Ypd1p and Ssk1p, thereby forming a phosphorelay system similar to bacterial two-component regulators
795	Saccharomyces cerevisiae	SCER	PMID:17697124	S000001411	Mlp2	DNA repair	Myosin-like protein associated with the nuclear envelope, connects the nuclear pore complex with the nuclear interior; involved in the Tel1p pathway that controls telomere length
796	Saccharomyces cerevisiae	SCER	PMID:19081065,20516198	S000001412	Mcm10	double-strand break repair via break-induced replication (GO:0000727)	Essential chromatin-associated protein involved in the initiation of DNA replication; required for the association of the MCM2-7 complex with replication origins
797	Saccharomyces cerevisiae	SCER	PMID:9705277,10660069,15150670	S000001415	RRD1	DNA repair (GO:0006281),regulation of transcription from RNA polymerase II promoter in response to stress (GO:0043618),response to osmotic stress (GO:0006970)	Peptidyl-prolyl cis/trans-isomerase
798	Saccharomyces cerevisiae	SCER	PMID:8628275	S000001416	IMP2	DNA repair (GO:0006281)	Transcriptional activator
799	Saccharomyces cerevisiae	SCER	PMID:19995966	S000001441	MPH1	recombinational repair (GO:0000725)	Member of the DEAH family of helicases
800	Saccharomyces cerevisiae	SCER	PMID:18755838	S000001445	DIM2	starvation; osmotic stress; oxidative stress	Part of actin cytoskeleton-regulatory complex Pan1p-Sla1p-End3p, associates with actin patches on the cell cortex; promotes protein-protein interactions essential for endocytosis; binds to and activates the Arp2/3 complex in vitro; previously thought to be a subunit of poly(A) ribonuclease
801	Saccharomyces cerevisiae	SCER	PMID:17916559,21075847	S000001450	Sts1	nucleus-associated proteasomal ubiquitin-dependent protein catabolic process (GO:0071630)	Protein required for localizing proteasomes to the nucleus; interacts with the karyopherin Srp1p; involved in ubiquitin-mediated protein degradation
802	Saccharomyces cerevisiae	SCER	PMID:11509659,11855848	S000001472	MGA2	cellular response to cold (GO:0070417),cellular response to hypoxia (GO:0071456)	ER membrane protein involved in regulation of OLE1 transcription
803	Saccharomyces cerevisiae	SCER	PMID:11445588,17469077,17707771,17720812,17854848,18178164,18206664,18309271,18756095,18795957	S000001476	GPX3	cellular response to oxidative stress (GO:0034599)	Thiol peroxidase that functions as a hydroperoxide receptor to sense intracellular hydroperoxide levels and transduce a redox signal to the Yap1p transcription factor
804	Saccharomyces cerevisiae	SCER	PMID:17157989,19017464,19140447	S000001477	Orp1	oxidative stress	Thiol peroxidase that functions as a hydroperoxide receptor to sense intracellular hydroperoxide levels and transduce a redox signal to the Yap1p transcription factor
805	Saccharomyces cerevisiae	SCER	PMID:11855848	S000001503	SPT23	cellular response to cold (GO:0070417)	ER membrane protein involved in regulation of OLE1 transcription
806	Saccharomyces cerevisiae	SCER	PMID:11953437	S000001508	PAN3	DNA repair (GO:0006281),postreplication repair (GO:0006301)	Essential subunit of the Pan2p-Pan3p poly(A)-ribonuclease complex
807	Saccharomyces cerevisiae	SCER	PMID:11445588	S000001509	GPX1	cellular response to oxidative stress (GO:0034599)	Phospholipid hydroperoxide glutathione peroxidase
808	Saccharomyces cerevisiae	SCER	PMID:8538651,19807692	S000001515	IXR1	cellular response to hypoxia (GO:0071456),DNA repair (GO:0006281)	Protein that binds DNA intrastrand cross-links formed by cisplatin
809	Saccharomyces cerevisiae	SCER	PMID:10025407	S000001528	PRI2	DNA synthesis involved in DNA repair (GO:0000731)	Subunit of DNA primase
810	Saccharomyces cerevisiae	SCER	PMID:10652251,17438333,18757815,18768748	S000001531	Elm1	response to osmotic stress (GO:0006970)	Serine/threonine protein kinase that regulates cellular morphogenesis, septin behavior, and cytokinesis; required for the regulation of other kinases; forms part of the bud neck ring
811	Saccharomyces cerevisiae	SCER	PMID:11859374,17537816	S000001537	DEF1	response to DNA damage stimulus (GO:0006974),transcription-coupled nucleotide-excision repair (GO:0006283)	RNAPII degradation factor
812	Saccharomyces cerevisiae	SCER	PMID:16806052	S000001539	TMA19	cellular response to oxidative stress (GO:0034599)	Protein that associates with ribosomes
813	Saccharomyces cerevisiae	SCER	PMID:18258809	S000001540	NUP120	mRNA export from nucleus in response to heat stress (GO:0031990)	Subunit of the Nup84p subcomplex of the nuclear pore complex (NPC)
814	Saccharomyces cerevisiae	SCER	PMID:8641288,10652100,11102521,11292860,15053871,15483057,16710843,16807089,17055490,17150183,17298585,17617911,17914901,18070923,18225956,18233954,18270585,18359875,18375620,18793336,19073887	S000001545	Msn4	age-dependent response to oxidative stress involved in chronological cell aging (GO:0001324),positive regulation of transcription from RNA polymerase II promoter in response to a hypotonic environment (GO:0061401),positive regulation of transcription from RNA polymerase II promoter in response to arsenic-containing substance (GO:0061395),positive regulation of transcription from RNA polymerase II…	Transcriptional activator related to Msn2p; activated in stress conditions, which results in translocation from the cytoplasm to the nucleus; binds DNA at stress response elements of responsive genes, inducing gene expression
815	Saccharomyces cerevisiae	SCER	PMID:18983998	S000001550	YNK1	response to DNA damage stimulus (GO:0006974)	Nucleoside diphosphate kinase
816	Saccharomyces cerevisiae	SCER	PMID:18258809	S000001551	NUP100	mRNA export from nucleus in response to heat stress (GO:0031990)	Subunit of the nuclear pore complex (NPC)
817	Saccharomyces cerevisiae	SCER	PMID:19049972	S000001552	YKL069W	cellular response to oxidative stress (GO:0034599)	Methionine-R-sulfoxide reductase
818	Saccharomyces cerevisiae	SCER	PMID:8654361,8887673	S000001556	LHS1	response to unfolded protein (GO:0006986)	Molecular chaperone of the endoplasmic reticulum lumen
819	Saccharomyces cerevisiae	SCER	PMID:14586471	S000001569	SRX1	cellular response to oxidative stress (GO:0034599)	Sulfiredoxin
820	Saccharomyces cerevisiae	SCER	PMID:8923737	S000001571	CAB3	response to salt stress (GO:0009651)	Subunit of a phosphopantothenoylcysteine decarboxylase (PPCDC)
821	Saccharomyces cerevisiae	SCER	PMID:18716881	S000001586	Lap4	metal stress	Vacuolar aminopeptidase yscI; zinc metalloproteinase that belongs to the peptidase family M18; often used as a marker protein in studies of autophagy and cytosol to vacuole targeting (CVT) pathway
822	Saccharomyces cerevisiae	SCER	PMID:20516198	S000001591	SLD2	double-strand break repair via break-induced replication (GO:0000727)	Single-stranded DNA origin-binding and annealing protein
823	Saccharomyces cerevisiae	SCER	PMID:10601031,15177043	S000001595	ABF1	nucleotide-excision repair, DNA damage recognition (GO:0000715)	DNA binding protein with possible chromatin-reorganizing activity
824	Saccharomyces cerevisiae	SCER	PMID:9927726,10025407,15342630,17060452,17506834,17603101,18514590	S000001596	Rad27	base-excision repair, base-free sugar-phosphate removal (GO:0006286),double-strand break repair via nonhomologous end joining (GO:0006303),gene conversion at mating-type locus, DNA repair synthesis (GO:0000734)	5' to 3' exonuclease, 5' flap endonuclease, required for Okazaki fragment processing and maturation as well as for long-patch base-excision repair; member of the S. pombe RAD2/FEN1 family
825	Saccharomyces cerevisiae	SCER	PMID:9295360,16793364,17078097,17506861,17640085,18043759	S000001597	Apn1	base-excision repair (GO:0006284)	Major apurinic/apyrimidinic endonuclease, 3'-repair diesterase involved in repair of DNA damage by oxidation and alkylating agents; also functions as a 3'-5' exonuclease to repair 7,8-dihydro-8-oxodeoxyguanosine
826	Saccharomyces cerevisiae	SCER	PMID:10652251	S000001612	MYO3	response to osmotic stress (GO:0006970)	One of two type I myosins
827	Saccharomyces cerevisiae	SCER	PMID:18459161	S000001620	Cmc1	oxidative stress	Evolutionarily conserved copper-binding protein of the mitochondrial intermembrane space, may be involved in delivering copper from the matrix to the cytochrome c oxidase complex; contains a twin CX9C motif
828	Saccharomyces cerevisiae	SCER	PMID:17636259	S000001624	Sdh3	oxidative stress	Subunit of both succinate dehydrogenase and of TIM22 translocase; functions as the cytochrome b subunit of succinate dehydrogenase, which couples the oxidation of succinate to the transfer of electrons to ubiquinone as part of the TCA cycle and the mitochondrial respiratory chain; also required for mitochondrial inner membrane protein import as part of the TIM22 complex
829	Saccharomyces cerevisiae	SCER	PMID:15611164	S000001626	LTV1	cellular response to oxidative stress (GO:0034599),response to osmotic stress (GO:0006970)	Component of the GSE complex
830	Saccharomyces cerevisiae	SCER	PMID:11420140	S000001633	MCR1	cellular response to oxidative stress (GO:0034599)	Mitochondrial NADH-cytochrome b5 reductase
831	Saccharomyces cerevisiae	SCER	PMID:18055054	S000001644	YKL161c	UPR	Protein kinase implicated in the Slt2p mitogen-activated (MAP) kinase signaling pathway; interacts with numerous components in the mating pheromone and CWI MAPK pathways; associates with Rlm1p
832	Saccharomyces cerevisiae	SCER	PMID:9459307	S000001684	MNN4	response to stress (GO:0006950)	Putative positive regulator of mannosylphosphate transferase (Mnn6p)
833	Saccharomyces cerevisiae	SCER	PMID:17439949,18270585	S000001686	Tor2	heat stress; oxidative stress	PIK-related protein kinase and rapamycin target; subunit of TORC1, a complex that regulates growth in response to nutrients and TORC2, a complex that regulates cell-cycle dependent polarization of the actin cytoskeleton; involved in meiosis
834	Saccharomyces cerevisiae	SCER	PMID:18417611	S000001687	Eap1	oxidative stress, metal stress	eIF4E-associated protein, competes with eIF4G for binding to eIF4E; inhibits cap-dependent translation; functions independently of eIF4E to maintain genetic stability; plays a role in cell growth, implicated in the TOR signaling cascade
835	Saccharomyces cerevisiae	SCER	PMID:12399380	S000001696	DOA1	double-strand break repair via nonhomologous end joining (GO:0006303)	WD repeat protein required for ubiquitin-mediated protein degradation
836	Saccharomyces cerevisiae	SCER	PMID:18298591	S000001727	IRS4	cellular response to starvation (GO:0009267)	EH domain-containing protein that regulates PdtIns(4,5)P2 levels
837	Saccharomyces cerevisiae	SCER	PMID:17205207,17534700	S000001764	TRM2	DNA repair (GO:0006281),double-strand break repair (GO:0006302)	tRNA methyltransferase, 5-methylates the uridine residue at position 54 of tRNAs and may also have a role in tRNA stabilization or maturation; endo-exonuclease with a role in DNA repair
838	Saccharomyces cerevisiae	SCER	PMID:10589830	S000001774	CCP1	cellular response to oxidative stress (GO:0034599)	Mitochondrial cytochrome-c peroxidase
839	Saccharomyces cerevisiae	SCER	PMID:9636153	S000001780	SIS2	response to salt stress (GO:0009651)
840	Saccharomyces cerevisiae	SCER	PMID:18258809	S000001790	NUP133	mRNA export from nucleus in response to heat stress (GO:0031990)	Subunit of the Nup84p subcomplex of the nuclear pore complex (NPC)
841	Saccharomyces cerevisiae	SCER	PMID:17697124,18055054,18268013	S000001803	Mlp1	DNA repair	Myosin-like protein associated with the nuclear envelope, connects the nuclear pore complex with the nuclear interior; involved with Tel1p in telomere length control; involved with Pml1p and Pml39p in nuclear retention of unspliced mRNAs
842	Saccharomyces cerevisiae	SCER	PMID:12401799	S000001841	DAK2	response to stress (GO:0006950)	Dihydroxyacetone kinase
843	Saccharomyces cerevisiae	SCER	PMID:16135807,17287397,17890650	S000001855	Act1	cellular response to oxidative stress (GO:0034599),DNA repair (GO:0006281)	Actin, structural protein involved in cell polarization, endocytosis, and other cytoskeletal functions
844	Saccharomyces cerevisiae	SCER	PMID:20375281	S000001856	YPT1	macroautophagy (GO:0016236)	Rab family GTPase
845	Saccharomyces cerevisiae	SCER	PMID:9744870,11292860,18225956	S000001861	Rim15	age-dependent response to oxidative stress involved in chronological cell aging (GO:0001324),response to stress (GO:0006950)	Glucose-repressible protein kinase involved in signal transduction during cell proliferation in response to nutrients, specifically the establishment of stationary phase; identified as a regulator of IME2; substrate of Pho80p-Pho85p kinase
846	Saccharomyces cerevisiae	SCER	PMID:8898193,16582425,17108329,18180297,18206654,19079237	S000001863	Hac1	endoplasmic reticulum unfolded protein response (GO:0030968),positive regulation of transcription from RNA polymerase II promoter involved in unfolded protein response (GO:0006990)	Basic leucine zipper (bZIP) transcription factor (ATF/CREB1 homolog) that regulates the unfolded protein response, via UPRE binding, and membrane biogenesis; ER stress-induced splicing pathway facilitates efficient Hac1p synthesis
847	Saccharomyces cerevisiae	SCER	PMID:15610740,16135807	S000001870	EPL1	DNA repair (GO:0006281)
848	Saccharomyces cerevisiae	SCER	PMID:19054131	S000001873	Gat1	heat stress; osmotic stress; oxidative stress	Transcriptional activator of genes involved in nitrogen catabolite repression; contains a GATA-1-type zinc finger DNA-binding motif; activity and localization regulated by nitrogen limitation and Ure2p
849	Saccharomyces cerevisiae	SCER	PMID:18312373	S000001874	Pau5	osmotic stress	Member of the seripauperin multigene family encoded mainly in subtelomeric regions; induced during alcoholic fermentation; induced by low temperature and also by anaerobic conditions; negatively regulated by oxygen and repressed by heme
850	Saccharomyces cerevisiae	SCER	PMID:8603724	S000001878	MDJ1	response to heat (GO:0009408)	Co-chaperone that stimulates HSP70 protein Ssc1p ATPase activity
851	Saccharomyces cerevisiae	SCER	PMID:16870393,17161030,18026214,18625028,18641702,20797624	S000001880	HSP12	cellular response to heat (GO:0034605),cellular response to osmotic stress (GO:0071470),cellular response to oxidative stress (GO:0034599)	Plasma membrane protein involved in maintaining membrane organization in stress conditions; induced by heat shock, oxidative stress, osmostress, stationary phase, glucose depletion, oleate and alcohol; regulated by HOG and Ras-Pka pathways
852	Saccharomyces cerevisiae	SCER	PMID:11448778,15280507	S000001886	SMC1	double-strand break repair (GO:0006302)	Subunit of the multiprotein cohesin complex
853	Saccharomyces cerevisiae	SCER	PMID:18505871	S000001891	MSH4	meiotic mismatch repair (GO:0000710)	Protein involved in meiotic recombination, required for normal levels of crossing over, colocalizes with Zip2p to discrete foci on meiotic chromosomes, has homology to bacterial MutS protein
854	Saccharomyces cerevisiae	SCER	PMID:17387467,18373682	S000001900	Mpr1	oxidative stress	L-azetidine-2-carboxylic acid acetyltransferase, reduces intracellular ROS and contributes to L-proline analog resistance and tolerance to ethanol and freezing; member of N-acetyltransferase superfamily; not found in the S288C strain
855	Saccharomyces cerevisiae	SCER	PMID:17512408,18243380	S000001906	Ubp6	stress response	Ubiquitin-specific protease situated in the base subcomplex of the 26S proteasome, releases free ubiquitin from branched polyubiquitin chains; works in opposition to Hul5p polyubiquitin elongation activity; mutant has aneuploidy tolerance
856	Saccharomyces cerevisiae	SCER	PMID:11707261	S000001917	ATG18	macroautophagy (GO:0016236)	Phosphoinositide binding protein required for autophagy and CVT
857	Saccharomyces cerevisiae	SCER	PMID:19073890	S000001922	ULI1	endoplasmic reticulum unfolded protein response (GO:0030968)
858	Saccharomyces cerevisiae	SCER	PMID:11448778,17626885	S000001923	Ctf7	DNA repair (GO:0006281),double-strand break repair (GO:0006302)	Acetyltransferase required for establishment of sister chromatid cohesion; modifies Smc3p at replication forks and Mcd1p in response to ds DNA breaks; has a C2H2-type zinc finger; mutations in human homolog ESCO2 cause Roberts syndrome
859	Saccharomyces cerevisiae	SCER	PMID:10320381,19108609	S000001930	Pho4	cellular response to phosphate starvation (GO:0016036)	Basic helix-loop-helix (bHLH) transcription factor of the myc-family; activates transcription cooperatively with Pho2p in response to phosphate limitation; binding to 'CACGTG' motif is regulated by chromatin restriction, competitive binding of Cbf1p to the same DNA binding motif and cooperation with Pho2p,; function is regulated by phosphorylation at multiple sites and by phosphate availability
860	Saccharomyces cerevisiae	SCER	PMID:15870268	S000001933	RSC8	double-strand break repair via nonhomologous end joining (GO:0006303)	Component of the RSC chromatin remodeling complex
861	Saccharomyces cerevisiae	SCER	PMID:17157937	S000001937	Erj5	UPR	Type I membrane protein with a J domain is required to preserve the folding capacity of the endoplasmic reticulum; loss of the non-essential ERJ5 gene leads to a constitutively induced unfolded protein response
862	Saccharomyces cerevisiae	SCER	PMID:11825877,15579681,15620352	S000001957	SAE3	double-strand break repair (GO:0006302),meiotic DNA recombinase assembly (GO:0000707)
863	Saccharomyces cerevisiae	SCER	PMID:17166847	S000002133	PTC6	macroautophagy (GO:0016236)	Mitochondrial type 2C protein phosphatase (PP2C)
864	Saccharomyces cerevisiae	SCER	PMID:15607974,17762868	S000002160	Nhp10	double-strand break repair (GO:0006302)	Protein related to mammalian high mobility group proteins; preferentially binds DNA ends, protecting them from exonucleatic cleavage; likely component of the chromatin-remodeling complex INO80 complex; proposed to be involved in DNA repair
865	Saccharomyces cerevisiae	SCER	PMID:11448778,18614046	S000002161	MCD1	double-strand break repair (GO:0006302),response to DNA damage stimulus (GO:0006974)	Essential subunit of the cohesin complex
866	Saccharomyces cerevisiae	SCER	PMID:17200571	S000002164	Ptc1	osmotic stress	Type 2C protein phosphatase (PP2C); dephosphorylates Hog1p, inactivating osmosensing MAPK cascade; involved in Fus3p activation during pheromone response; deletion affects precursor tRNA splicing, mitochondrial inheritance, and sporulation
867	Saccharomyces cerevisiae	SCER	PMID:18400945,18503006	S000002168	GRX6	cellular response to oxidative stress (GO:0034599)
868	Saccharomyces cerevisiae	SCER	PMID:11139495,16325482,17785443	S000002171	Slx5	response to DNA damage stimulus (GO:0006974)	Subunit of the Slx5-Slx8 SUMO-targeted ubiquitin ligase (STUbL) complex, stimulated by SUMO-modified substrates; contains a RING domain and two SIMs (SUMO-interacting motifs); forms SUMO-dependent nuclear foci, including DNA repair centers
869	Saccharomyces cerevisiae	SCER	PMID:18372119,20516198	S000002175	Cdc7	double-strand break repair via break-induced replication (GO:0000727)	DDK (Dbf4-dependent kinase) catalytic subunit required for origin firing and replication fork progression in mitotic S phase through phosphorylation of Mcm2-7p complexes and Cdc45p; kinase activity correlates with cyclical DBF4 expression; required for pre-meiotic DNA replication, meiotic DSB formation, recruitment of the monopolin complex to kinetochores during meiosis I and as a gene-specific r…
870	Saccharomyces cerevisiae	SCER	PMID:16758298,17234788,17475278	S000002222	Ubc9	DNA repair	SUMO-conjugating enzyme involved in the Smt3p conjugation pathway; nuclear protein required for S- and M-phase cyclin degradation and mitotic control; involved in proteolysis mediated by the anaphase-promoting complex cyclosome (APCC)
871	Saccharomyces cerevisiae	SCER	PMID:18206664	S000002224	IDP1	oxidative stress	Mitochondrial NADP-specific isocitrate dehydrogenase, catalyzes the oxidation of isocitrate to alpha-ketoglutarate; not required for mitochondrial respiration and may function to divert alpha-ketoglutarate to biosynthetic processes
872	Saccharomyces cerevisiae	SCER	PMID:15632126,16166626,16783014	S000002232	BRE1	double-strand break repair via homologous recombination (GO:0000724),intra-S DNA damage checkpoint (GO:0031573),mitotic cell cycle G1/S transition DNA damage checkpoint (GO:0031571)
873	Saccharomyces cerevisiae	SCER	PMID:12529445	S000002237	MRK1	response to stress (GO:0006950)
874	Saccharomyces cerevisiae	SCER	PMID:17537816	S000002242	SUB2	transcription-coupled nucleotide-excision repair (GO:0006283)	Component of the TREX complex required for nuclear mRNA export
875	Saccharomyces cerevisiae	SCER	PMID:18258809	S000002246	ASM4	mRNA export from nucleus in response to heat stress (GO:0031990)	Nuclear pore complex subunit
876	Saccharomyces cerevisiae	SCER	PMID:21147851	S000002253	PMT1	ER-associated misfolded protein catabolic process (GO:0071712)	Protein O-mannosyltransferase
877	Saccharomyces cerevisiae	SCER	PMID:12680698	S000002258	GET3	response to heat (GO:0009408)	Guanine nucleotide exchange factor for Gpa1p
878	Saccharomyces cerevisiae	SCER	PMID:11904430,17101301,17299042,17608707,17923678	S000002259	Dun1	DNA damage checkpoint (GO:0000077)	Cell-cycle checkpoint serine-threonine kinase required for DNA damage-induced transcription of certain target genes, phosphorylation of Rad55p and Sml1p, and transient G2/M arrest after DNA damage; also regulates postreplicative DNA repair
879	Saccharomyces cerevisiae	SCER	PMID:9745046,10072354,18086882	S000002260	Pol3	base-excision repair (GO:0006284),base-excision repair, gap-filling (GO:0006287),DNA replication proofreading (GO:0045004),mismatch repair (GO:0006298),nucleotide-excision repair (GO:0006289),nucleotide-excision repair, DNA gap filling (GO:0006297),postreplication repair (GO:0006301)	Catalytic subunit of DNA polymerase delta; required for chromosomal DNA replication during mitosis and meiosis, intragenic recombination, repair of double strand DNA breaks, and DNA replication during nucleotide excision repair
880	Saccharomyces cerevisiae	SCER	PMID:15738391,15752197	S000002263	Qri2	DNA repair (GO:0006281)	Component of the SMC5-SMC6 complex; this complex plays a key role in the removal of X-shaped DNA structures that arise between sister chromatids during DNA replication and repair
881	Saccharomyces cerevisiae	SCER	PMID:12048214	S000002271	ATG20	macroautophagy (GO:0016236)	Sorting nexin required for the CVT pathway and endosomal sorting
882	Saccharomyces cerevisiae	SCER	PMID:12482937,18258809	S000002274	NUP84	mRNA export from nucleus in response to heat stress (GO:0031990),response to DNA damage stimulus (GO:0006974)	Subunit of the nuclear pore complex (NPC)
883	Saccharomyces cerevisiae	SCER	PMID:18784075	S000002278	Yfh1	heat stress	Mitochondrial matrix iron chaperone; oxidizes and stores iron; interacts with Isu1p to promote Fe-S cluster assembly; mutation results in multiple Fe/S-dependent enzyme deficiencies; human frataxin homolog is mutated in Friedrich's ataxia
884	Saccharomyces cerevisiae	SCER	PMID:17919749	S000002282	YDL124W	cellular response to oxidative stress (GO:0034599)	NADPH-dependent alpha-keto amide reductase
885	Saccharomyces cerevisiae	SCER	PMID:18174173,18284922,18702311,18812321	S000002284	CDC48	cytoplasm-associated proteasomal ubiquitin-dependent protein catabolic process (GO:0071629),macroautophagy (GO:0016236)	ATPase involved in ubiquitin-mediated protein degradation; Cdc48p-Npl4p-Ufd1p complex participates in ER-associated degradation (ERAD) while Cdc48p-Npl4p-Vms1p complex participates in mitochondria-associated degradation (MAD); along with Npl4-Ufd1 complex, important for maintaining the cell wall integrity during heat stress to allow G1 progression; controls the proteasome-mediated degradation of …
886	Saccharomyces cerevisiae	SCER	PMID:20444982	S000002296	ARF2	macroautophagy (GO:0016236)	ADP-ribosylation factor
887	Saccharomyces cerevisiae	SCER	PMID:10662773,17426440	S000002308	Atg9	autophagic vacuole assembly (GO:0000045)	Transmembrane protein involved in forming Cvt and autophagic vesicles; cycles between the phagophore assembly site (PAS) and other cytosolic punctate structures, not found in autophagosomes; may be involved in membrane delivery to the PAS
888	Saccharomyces cerevisiae	SCER	PMID:18505871	S000002313	MSH5	meiotic mismatch repair (GO:0000710)	Protein of the MutS family, forms a dimer with Msh4p that facilitates crossovers between homologs during meiosis; msh5-Y823H mutation confers tolerance to DNA alkylating agents; homologs present in C. elegans and humans
889	Saccharomyces cerevisiae	SCER	PMID:18611963	S000002319	Dhh1	cell cycle arrest in response to nitrogen starvation,induction of conjugation upon nitrogen starvation	Cytoplasmic DExD/H-box helicase, stimulates mRNA decapping; coordinates distinct steps in mRNA function and decay, interacts with both the decapping and deadenylase complexes, may have a role in mRNA export and translation; C-terminus of Dhh1p interacts with Ngr1p and promotes POR1, but not EDC1 mRNA decay
890	Saccharomyces cerevisiae	SCER	PMID:10052932	S000002323	CDC9	base-excision repair (GO:0006284),nucleotide-excision repair (GO:0006289)	DNA ligase found in the nucleus and mitochondria
891	Saccharomyces cerevisiae	SCER	PMID:10692169	S000002325	FAP7	cellular response to oxidative stress (GO:0034599)	Essential NTPase required for small ribosome subunit synthesis
892	Saccharomyces cerevisiae	SCER	PMID:18048916	S000002344	Vma1	pH stress	Subunit A of the eight-subunit V1 peripheral membrane domain of the vacuolar H+-ATPase; protein precursor undergoes self-catalyzed splicing to yield the extein Tfp1p and the intein Vde (PI-SceI), which is a site-specific endonuclease
893	Saccharomyces cerevisiae	SCER	PMID:10089879,18191224	S000002349	Ufd2	response to stress (GO:0006950)	Ubiquitin chain assembly factor (E4) that cooperates with a ubiquitin-activating enzyme (E1), a ubiquitin-conjugating enzyme (E2), and a ubiquitin protein ligase (E3) to conjugate ubiquitin to substrates; also functions as an E3
894	Saccharomyces cerevisiae	SCER	PMID:20444982	S000002351	ARF1	macroautophagy (GO:0016236)	ADP-ribosylation factor
895	Saccharomyces cerevisiae	SCER	PMID:1641326	S000002359	MGT1	DNA dealkylation involved in DNA repair (GO:0006307)	DNA repair methyltransferase (6-O-methylguanine-DNA methylase)
896	Saccharomyces cerevisiae	SCER	PMID:16767084,17015293	S000002379	Cdc13	DNA repair	Single stranded DNA-binding protein found at TG1-3 telomere G-tails; regulates telomere replication through recruitment of specific sub-complexes, but the essential function is telomere capping
897	Saccharomyces cerevisiae	SCER	PMID:19723765	S000002388	SSB1	cellular response to glucose starvation (GO:0042149)	Cytoplasmic ATPase that is a ribosome-associated molecular chaperone
898	Saccharomyces cerevisiae	SCER	PMID:8808622	S000002394	YPD1	osmosensory signaling pathway via two-component system (GO:0007234)	Phosphorelay intermediate protein
899	Saccharomyces cerevisiae	SCER	PMID:8808622	S000002395	YPD1	osmosensory signaling pathway via two-component system (GO:0007234)
900	Saccharomyces cerevisiae	SCER	PMID:9308367,17916074	S000002408	Nth1	response to stress (GO:0006950)	Neutral trehalase, degrades trehalose; required for thermotolerance and may mediate resistance to other cellular stresses; may be phosphorylated by Cdc28p
901	Saccharomyces cerevisiae	SCER	PMID:8849880,9679065,11459983,15568977,18039855	S000002411	Rad57	DNA recombinase assembly (GO:0000730),double-strand break repair via single-strand annealing (GO:0045002),meiotic DNA recombinase assembly (GO:0000707)	Protein that stimulates strand exchange by stabilizing the binding of Rad51p to single-stranded DNA; involved in the recombinational repair of double-strand breaks in DNA during vegetative growth and meiosis; forms heterodimer with Rad55p
902	Saccharomyces cerevisiae	SCER	PMID:17174096,17785443,18445601,18560610,18604275	S000002412	Maf1	starvation	Highly conserved negative regulator of RNA polymerase III; binds to the N-terminal domain of the Rpc160p subunit of Pol III to prevent closed-complex formation; localization and activity are regulated by phosphorylation, mediated by TORC1, protein kinase A, and Sch9p; localizes to cytoplasm during vegetative growth and translocates to the nucleus and nucleolus under stress conditions
903	Saccharomyces cerevisiae	SCER	PMID:11409174	S000002418	Snq2p	response to singlet oxygen (GO:0000304)	ABC transporter protein involved in multidrug resistance and resistance to singlet oxygen species
904	Saccharomyces cerevisiae	SCER	PMID:20516198	S000002420	PSF1	double-strand break repair via break-induced replication (GO:0000727)	Subunit of the GINS complex
905	Saccharomyces cerevisiae	SCER	PMID:19723765	S000002435	REG1	cellular response to glucose starvation (GO:0042149)	Regulatory subunit of type 1 protein phosphatase Glc7p
906	Saccharomyces cerevisiae	SCER	PMID:8830695	S000002437	RAD28	DNA repair (GO:0006281)	Protein involved in DNA repair
907	Saccharomyces cerevisiae	SCER	PMID:7664728,8612770,9383192,11457832,18073213,18395523,18757815	S000002447	ENA1	cellular response to glucose starvation (GO:0042149),hyperosmotic response (GO:0006972),response to salt stress (GO:0009651)	P-type ATPase sodium pump, involved in Na+ and Li+ efflux to allow salt tolerance
908	Saccharomyces cerevisiae	SCER	PMID:12509465,16278455,17023428	S000002450	NRG1	cellular hyperosmotic salinity response (GO:0071475),negative regulation of transcription from RNA polymerase II promoter in response to stress (GO:0097201)	Transcriptional repressor that recruits the Cyc8p-Tup1p complex
909	Saccharomyces cerevisiae	SCER	PMID:18372119	S000002459	Dbf4	DNA repair	Regulatory subunit of Cdc7p-Dbf4p kinase complex, required for Cdc7p kinase activity and initiation of DNA replication; phosphorylates the Mcm2-7 family of proteins; cell cycle regulated
910	Saccharomyces cerevisiae	SCER	PMID:17329932	S000002461	Cdc34	metal stress	Ubiquitin-conjugating enzyme (E2) and catalytic subunit of SCF ubiquitin-protein ligase complex (together with Skp1p, Rbx1p, Cdc53p, and an F-box protein) that regulates cell cycle progression by targeting key substrates for degradation
911	Saccharomyces cerevisiae	SCER	PMID:2154373	S000002466	UBC5	response to stress (GO:0006950)	Ubiquitin-conjugating enzyme
912	Saccharomyces cerevisiae	SCER	PMID:8203161,8444170,17453154,18351334	S000002481	TPS2	response to stress (GO:0006950)	Phosphatase subunit of the trehalose-6-phosphate synthase/phosphatase complex, which synthesizes the storage carbohydrate trehalose; expression is induced by stress conditions and repressed by the Ras-cAMP pathway
913	Saccharomyces cerevisiae	SCER	PMID:16299494,17517611,18075314,21135129	S000002482	Pph3	double-strand break repair via homologous recombination (GO:0000724),negative regulation of DNA damage checkpoint (GO:2000002)	Catalytic subunit of protein phosphatase PP4 complex; active complex is composed of Pph3p and Psy2p, with Psy4p apparently providing additional substrate specificity in some cases; regulates recovery from the DNA damage checkpoint and also the gene conversion- and single-strand annealing-mediated pathways of meiotic double-strand break repair; involved in activation of Gln3p to alleviate nitrogen…
914	Saccharomyces cerevisiae	SCER	PMID:8849880,9679065,11459983,12887906,14765116,15568977,16966380,18039855	S000002483	Rad55	DNA recombinase assembly (GO:0000730),double-strand break repair via single-strand annealing (GO:0045002),meiotic DNA recombinase assembly (GO:0000707)	Protein that stimulates strand exchange by stabilizing the binding of Rad51p to single-stranded DNA; involved in the recombinational repair of double-strand breaks in DNA during vegetative growth and meiosis; forms heterodimer with Rad57p
915	Saccharomyces cerevisiae	SCER	PMID:15654096,17671161,19496932	S000002485	SHU2	error-free translesion synthesis (GO:0070987),recombinational repair (GO:0000725)	Component of the Shu complex, which promotes error-free DNA repair; Shu complex mediates inhibition of Srs2p function
916	Saccharomyces cerevisiae	SCER	PMID:10089880,17785441,17923688,18157158,18202552	S000002499	Ubc13	postreplication repair (GO:0006301)	Ubiquitin-conjugating enzyme involved in the error-free DNA postreplication repair pathway; interacts with Mms2p to assemble ubiquitin chains at the Ub Lys-63 residue; DNA damage triggers redistribution from the cytoplasm to the nucleus
917	Saccharomyces cerevisiae	SCER	PMID:2685551,9520271,11237611,15811858,16214425,16303135,16600868,16702432,17141577,17157869,17531814,17567610,17573527,17996701,18031259	S000002504	Msh6	meiotic mismatch repair (GO:0000710),mismatch repair (GO:0006298)	Protein required for mismatch repair in mitosis and meiosis, forms a complex with Msh2p to repair both single-base & insertion-deletion mispairs; potentially phosphorylated by Cdc28p
918	Saccharomyces cerevisiae	SCER	PMID:10567543,17074835	S000002505	GRX3	cellular response to oxidative stress (GO:0034599)	Glutathione-dependent oxidoreductase
919	Saccharomyces cerevisiae	SCER	PMID:14704161,17299042,17559233,17916074	S000002506	Bmh2	DNA damage checkpoint (GO:0000077)	14-3-3 protein, minor isoform; controls proteome at post-transcriptional level, binds proteins and DNA, involved in regulation of many processes including exocytosis, vesicle transport, Ras/MAPK signaling, and rapamycin-sensitive signaling
920	Saccharomyces cerevisiae	SCER	PMID:16079147,16874038,20375281	S000002515	TRS85	macroautophagy (GO:0016236)	Subunit of TRAPPIII (transport protein particle)
921	Saccharomyces cerevisiae	SCER	PMID:15533838	S000002520	PDS1	recombinational repair (GO:0000725)	Securin
922	Saccharomyces cerevisiae	SCER	PMID:10652251	S000002536	SAC6	response to osmotic stress (GO:0006970)	Fimbrin
923	Saccharomyces cerevisiae	SCER	PMID:12482937,17537816	S000002545	HPR1	response to DNA damage stimulus (GO:0006974),transcription-coupled nucleotide-excision repair (GO:0006283)	Subunit of THO/TREX complexes
924	Saccharomyces cerevisiae	SCER	PMID:15797381,20080635	S000002550	SAN1	nucleus-associated proteasomal ubiquitin-dependent protein catabolic process (GO:0071630),response to misfolded protein (GO:0051788),response to stress (GO:0006950)	Ubiquitin-protein ligase
925	Saccharomyces cerevisiae	SCER	PMID:17846586	S000002562	CPR1	oxidative stress	Cytoplasmic peptidyl-prolyl cis-trans isomerase (cyclophilin), catalyzes the cis-trans isomerization of peptide bonds N-terminal to proline residues; binds the drug cyclosporin A
926	Saccharomyces cerevisiae	SCER	PMID:17537816,17903179	S000002566	Sac3	transcription-coupled nucleotide-excision repair (GO:0006283)	Nuclear pore-associated protein; required for biogenesis of the small ribosomal subunit; component of TREX-2 complex (Sac3p-Thp1p-Sus1p-Cdc31p) involved in transcription elongation and mRNA export from the nucleus; involved in post-transcriptional tethering of active genes to the nuclear periphery and to non-nascent mRNP; mutant displays reduced transcription elongation in the G-less-based run-on…
927	Saccharomyces cerevisiae	SCER	PMID:14573466,14685261,17200571	S000002569	Nbp2	hyperosmotic response (GO:0006972),response to heat (GO:0009408)	Protein involved in the HOG (high osmolarity glycerol) pathway, negatively regulates Hog1p by recruitment of phosphatase Ptc1p the Pbs2p-Hog1p complex, found in the nucleus and cytoplasm, contains an SH3 domain that binds Pbs2p
928	Saccharomyces cerevisiae	SCER	PMID:17220467	S000002575	Cdc37	MAPK cascade involved in osmosensory signaling pathway (GO:0000161),regulation of stress-activated MAPK cascade (GO:0032872)	Essential Hsp90p co-chaperone; necessary for passage through the START phase of the cell cycle; stabilizes protein kinase nascent chains and participates along with Hsp90p in their folding
929	Saccharomyces cerevisiae	SCER	PMID:20444982	S000002577	SEC7	autophagic vacuole assembly (GO:0000045)	Guanine nucleotide exchange factor (GEF) for ADP ribosylation factors
930	Saccharomyces cerevisiae	SCER	PMID:11448778,15610741,15610742	S000002588	SCC2	double-strand break repair (GO:0006302)	Subunit of cohesin loading factor (Scc2p-Scc4p)
931	Saccharomyces cerevisiae	SCER	PMID:7969142	S000002590	CDC1	DNA repair (GO:0006281)	Putative lipid phosphatase of the endoplasmic reticulum
932	Saccharomyces cerevisiae	SCER	PMID:10102375	S000002592	ATC1	response to stress (GO:0006950)	Nuclear protein
933	Saccharomyces cerevisiae	SCER	PMID:17302941	S000002598	RVB1	DNA repair	Essential protein involved in transcription regulation; component of chromatin remodeling complexes; required for assembly and function of the INO80 complex; also referred to as pontin; member of the RUVB-like protein family
934	Saccharomyces cerevisiae	SCER	PMID:16487579,17106263,17977840	S000002599	HST4	DNA repair	Member of the Sir2 family of NAD(+)-dependent protein deacetylases; involved along with Hst3p in silencing at telomeres, cell cycle progression, radiation resistance, genomic stability and short-chain fatty acid metabolism
935	Saccharomyces cerevisiae	SCER	PMID:19807692	S000002621	UPC2	cellular response to hypoxia (GO:0071456)	Sterol regulatory element binding protein
936	Saccharomyces cerevisiae	SCER	PMID:12504007	S000002622	AHA1	response to stress (GO:0006950)	Co-chaperone that binds to Hsp82p and activates its ATPase activity
937	Saccharomyces cerevisiae	SCER	PMID:18667581	S000002624	Adr1	osmotic stress	Carbon source-responsive zinc-finger transcription factor, required for transcription of the glucose-repressed gene ADH2, of peroxisomal protein genes, and of genes required for ethanol, glycerol, and fatty acid utilization
938	Saccharomyces cerevisiae	SCER	PMID:2664461,9564050,11267834,16219777,17057245,17078097,17243194,17299042,17721080,17721446,17923678	S000002625	Rad9	DNA damage checkpoint (GO:0000077),DNA repair (GO:0006281),intra-S DNA damage checkpoint (GO:0031573),mitotic cell cycle G1/S transition DNA damage checkpoint (GO:0031571),nucleotide-excision repair (GO:0006289)	DNA damage-dependent checkpoint protein, required for cell-cycle arrest in G1/S, intra-S, and G2/M; transmits checkpoint signal by activating Rad53p and Chk1p; hyperphosphorylated by Mec1p and Tel1p; potential Cdc28p substrate
939	Saccharomyces cerevisiae	SCER	PMID:11973294	S000002632	HTB1	postreplication repair (GO:0006301)	Histone H2B
940	Saccharomyces cerevisiae	SCER	PMID:15781691	S000002633	HTA1	DNA repair (GO:0006281)	Histone H2A
941	Saccharomyces cerevisiae	SCER	PMID:10908335	S000002635	SIR4	double-strand break repair via nonhomologous end joining (GO:0006303)	SIR protein involved in assembly of silent chromatin domains
942	Saccharomyces cerevisiae	SCER	PMID:18308733	S000002661	Met32	metal stress	Zinc-finger DNA-binding protein, involved in transcriptional regulation of the methionine biosynthetic genes, similar to Met31p
943	Saccharomyces cerevisiae	SCER	PMID:3897793,9931255,10705040,15893481,18375620	S000002664	Cta1	age-dependent response to reactive oxygen species (GO:0001315),hydrogen peroxide catabolic process (GO:0042744),response to reactive oxygen species (GO:0000302)	Catalase A, breaks down hydrogen peroxide in the peroxisomal matrix formed by acyl-CoA oxidase (Pox1p) during fatty acid beta-oxidation
944	Saccharomyces cerevisiae	SCER	PMID:7628444,8830768	S000002666	HSP78	cellular response to heat (GO:0034605),positive regulation of mitochondrial translation in response to stress (GO:0010892)	Oligomeric mitochondrial matrix chaperone
945	Saccharomyces cerevisiae	SCER	PMID:9079876,17988640	S000002671	Din7	DNA repair (GO:0006281)	Mitochondrial nuclease functioning in DNA repair and replication, modulates the stability of the mitochondrial genome, induced by exposure to mutagens, also induced during meiosis at a time nearly coincident with commitment to recombination
946	Saccharomyces cerevisiae	SCER	PMID:17890903,17986863,18417611,18812164	S000002691	Gcn2	DNA damage checkpoint (GO:0000077)	Protein kinase, phosphorylates the alpha-subunit of translation initiation factor eIF2 (Sui2p) in response to starvation; activated by uncharged tRNAs and the Gcn1p-Gcn20p complex; contributes to DNA damage checkpoint control
947	Saccharomyces cerevisiae	SCER	PMID:14690591	S000002696	NSE3	DNA repair (GO:0006281)	Component of the SMC5-SMC6 complex
948	Saccharomyces cerevisiae	SCER	PMID:17390123,18936161	S000002701	SSD1	cell wall stress	Translational repressor with a role in polar growth and wall integrity; regulated by Cbk1p phosphorylation to effect bud-specific translational control and localization of specific mRNAs; interacts with TOR pathway components; contains a functional N-terminal nuclear localization sequence and nucleocytoplasmic shuttling appears to be critical to Ssd1p function
949	Saccharomyces cerevisiae	SCER	PMID:10329480,18487605	S000002702	Dpl1	cellular response to starvation (GO:0009267)	Dihydrosphingosine phosphate lyase, regulates intracellular levels of sphingolipid long-chain base phosphates (LCBPs), degrades phosphorylated long chain bases, prefers C16 dihydrosphingosine-l-phosphate as a substrate
950	Saccharomyces cerevisiae	SCER	PMID:17116696,19074198	S000002704	Mhr1	cellular response to oxidative stress (GO:0034599)	Protein involved in homologous recombination in mitochondria; required for recombination-dependent mtDNA partitioning; involved in stimulation of mitochondrial DNA replication in response to oxidative stress
951	Saccharomyces cerevisiae	SCER	PMID:18802692	S000002708	PRO1	osmotic stress	Gamma-glutamyl kinase, catalyzes the first step in proline biosynthesis
952	Saccharomyces cerevisiae	SCER	PMID:7891722	S000002719	TFB1	nucleotide-excision repair (GO:0006289)	Subunit of TFIIH and nucleotide excision repair factor 3 complexes
953	Saccharomyces cerevisiae	SCER	PMID:15916602	S000002722	RAD34	nucleotide-excision repair (GO:0006289)	Protein involved in nucleotide excision repair (NER)
954	Saccharomyces cerevisiae	SCER	PMID:15885712	S000002725	HIM1	DNA repair (GO:0006281)	Protein of unknown function involved in DNA repair
955	Saccharomyces cerevisiae	SCER	PMID:17762868	S000002742	SWR1	DNA repair	Swi2/Snf2-related ATPase that is the structural component of the SWR1 complex, which exchanges histone variant H2AZ (Htz1p) for chromatin-bound histone H2A
956	Saccharomyces cerevisiae	SCER	PMID:17544521,18445601	S000002743	Msn5	starvation	Karyopherin involved in nuclear import and export of proteins, including import of replication protein A and export of Swi6p, Far1p, and Pho4p; required for re-export of mature tRNAs after their retrograde import from the cytoplasm
957	Saccharomyces cerevisiae	SCER	PMID:18362157	S000002750	HXT7	starvation	High-affinity glucose transporter of the major facilitator superfamily, nearly identical to Hxt6p, expressed at high basal levels relative to other HXTs, expression repressed by high glucose levels
958	Saccharomyces cerevisiae	SCER	PMID:16034825,17057230	S000002754	SVF1	cellular response to oxidative stress (GO:0034599)	Protein with a potential role in cell survival pathways, required for the diauxic growth shift; expression in mammalian cells increases survival under conditions inducing apoptosis; mutant has increased aneuploidy tolerance
959	Saccharomyces cerevisiae	SCER	PMID:15051715,18216266	S000002761	Trr1	cellular response to oxidative stress (GO:0034599)	Cytoplasmic thioredoxin reductase, key regulatory enzyme that determines the redox state of the thioredoxin system, which acts as a disulfide reductase system and protects cells against both oxidative and reductive stress
960	Saccharomyces cerevisiae	SCER	PMID:16135807	S000002767	EAF1	DNA repair (GO:0006281)	Component of the NuA4 histone acetyltransferase complex
961	Saccharomyces cerevisiae	SCER	PMID:19158388	S000002771	ESC2	double-strand break repair via homologous recombination (GO:0000724),intra-S DNA damage checkpoint (GO:0031573)	Sumo-like domain protein
962	Saccharomyces cerevisiae	SCER	PMID:17919749	S000002776	YPR1	cellular response to oxidative stress (GO:0034599)	NADPH-dependent aldo-keto reductase
963	Saccharomyces cerevisiae	SCER	PMID:11459961,12399380,15546877,15568977,15589152,15757898,15852023,16522671,16765654,17396017,17589524,17698079,20040573	S000002777	Xrs2	base-excision repair (GO:0006284),double-strand break repair via break-induced replication (GO:0000727),double-strand break repair via nonhomologous end joining (GO:0006303)	Protein required for DNA repair; component of the Mre11 complex, which is involved in double strand breaks, meiotic recombination, telomere maintenance, and checkpoint signaling
964	Saccharomyces cerevisiae	SCER	PMID:16582425	S000002780	VPS74	endoplasmic reticulum unfolded protein response (GO:0030968)	Protein required for Golgi localization of glycosyltransferases
965	Saccharomyces cerevisiae	SCER	PMID:17259545,17537816	S000002789	Yra1	transcription-coupled nucleotide-excision repair (GO:0006283)	RNA binding protein required for export of poly(A)+ mRNA from the nucleus; proposed to couple mRNA export with 3' end processing via its interactions with Mex67p and Pcf11p; functionally redundant with Yra2p, another REF family member
966	Saccharomyces cerevisiae	SCER	PMID:11139495,12032096,16084390,16325482,17327258,17409028,17555773,17660542	S000002794	Mus81	DNA repair (GO:0006281),response to DNA damage stimulus (GO:0006974)	Subunit of the structure-specific Mms4p-Mus81p endonuclease that cleaves branched DNA; involved in DNA repair, replication fork stability, and joint molecule formation/resolution during meiotic recombination; helix-hairpin-helix protein
967	Saccharomyces cerevisiae	SCER	PMID:10652251	S000002796	Rvs167p	response to osmotic stress (GO:0006970)	Actin-associated protein, subunit of a complex (Rvs161p-Rvs167p) involved in regulation of actin cytoskeleton, endocytosis, and viability following starvation or osmotic stress; homolog of mammalian amphiphysin
968	Saccharomyces cerevisiae	SCER	PMID:17234788	S000002798	UBA2	DNA repair	Subunit of a heterodimeric nuclear SUMO activating enzyme (E1) with Aos1p; activates Smt3p (SUMO) before its conjugation to proteins (sumoylation), which may play a role in protein targeting; essential for viability
969	Saccharomyces cerevisiae	SCER	PMID:17346670,18056993,18408053,18441121	S000002812	Rpb7	starvation	RNA polymerase II subunit B16; forms two subunit dissociable complex with Rpb4p; involved in recruitment of 3'-end processing factors to transcribing RNA polymerase II complex and in export of mRNA to cytoplasm under stress conditions; also involved in translation initiation
970	Saccharomyces cerevisiae	SCER	PMID:17881724,18243380	S000002814	Pdr15	cellular response to oxidative stress	Plasma membrane ATP binding cassette (ABC) transporter, multidrug transporter and general stress response factor implicated in cellular detoxification; regulated by Pdr1p, Pdr3p and Pdr8p; promoter contains a PDR responsive element
971	Saccharomyces cerevisiae	SCER	PMID:17234788,17603101	S000002817	siz1	DNA repair	SUMO/Smt3 ligase that promotes the attachment of sumo (Smt3p; small ubiquitin-related modifier) to proteins; binds Ubc9p and may bind septins; specifically required for sumoylation of septins in vivo; localized to the septin ring
972	Saccharomyces cerevisiae	SCER	PMID:17083136	S000002819	DFM1	endoplasmic reticulum unfolded protein response (GO:0030968)
973	Saccharomyces cerevisiae	SCER	PMID:9974380,10713149,10932195,11027270,12110599,16387871,17715002,17874115	S000002827	Rad30	error-free translesion synthesis (GO:0070987),error-prone translesion synthesis (GO:0042276)	DNA polymerase eta, involved in translesion synthesis during post-replication repair; catalyzes the synthesis of DNA opposite cyclobutane pyrimidine dimers and other lesions; mutations in human pol eta are responsible for XPV
974	Saccharomyces cerevisiae	SCER	PMID:17627274	S000002828	Hkr1	hyperosmotic response (GO:0006972),osmosensory signaling pathway via Sho1 osmosensor (GO:0007232)	Mucin family member that functions as an osmosensor in the Sho1p-mediated HOG pathway with Msb2p; proposed to be a negative regulator of filamentous growth; mutant displays defects in beta-1,3 glucan synthesis and bud site selection
975	Saccharomyces cerevisiae	SCER	PMID:17187783,19074629	S000002831	Cad1	metal stress	AP-1-like basic leucine zipper (bZIP) transcriptional activator involved in stress responses, iron metabolism, and pleiotropic drug resistance; controls a set of genes involved in stabilizing proteins; binds consensus sequence TTACTAA
976	Saccharomyces cerevisiae	SCER	PMID:17259545	S000002840	Npl3	heat stress	RNA-binding protein that promotes elongation, regulates termination, and carries poly(A) mRNA from nucleus to cytoplasm; required for pre-mRNA splicing; dissociation from mRNAs promoted by Mtr10p; phosphorylated by Sky1p in the cytoplasm
977	Saccharomyces cerevisiae	SCER	PMID:17243194,17267293,21460225	S000002848	Dot1	DNA damage checkpoint (GO:0000077),global genome nucleotide-excision repair (GO:0070911),nucleotide-excision repair (GO:0006289),postreplication repair (GO:0006301),recombinational repair (GO:0000725)	Nucleosomal histone H3-Lys79 methylase; methylation is required for telomeric silencing, meiotic checkpoint control, and DNA damage response
978	Saccharomyces cerevisiae	SCER	PMID:9888818,15051715	S000002861	TSA2	cellular response to oxidative stress (GO:0034599)	Stress inducible cytoplasmic thioredoxin peroxidase
979	Saccharomyces cerevisiae	SCER	PMID:10681587	S000002868	TFB3	nucleotide-excision repair (GO:0006289)	Subunit of TFIIH and nucleotide excision repair factor 3 complexes
980	Saccharomyces cerevisiae	SCER	PMID:12024013,17438333,17544521,18362157,18474591,18673460,18757815,18949820	S000002885	Snf1	cellular response to nitrogen starvation (GO:0006995)	AMP-activated serine/threonine protein kinase found in a complex containing Snf4p and members of the Sip1p/Sip2p/Gal83p family; required for transcription of glucose-repressed genes, thermotolerance, sporulation, and peroxisome biogenesis
981	Saccharomyces cerevisiae	SCER	PMID:15590324,18006388	S000002886	Snm1	DNA repair	Subunit of RNase MRP, which cleaves pre-rRNA and has a role in cell cycle-regulated degradation of daughter cell-specific mRNAs; binds to the NME1 RNA subunit of RNase MRP
982	Saccharomyces cerevisiae	SCER	PMID:20516198	S000002897	SLD5	double-strand break repair via break-induced replication (GO:0000727)	Subunit of the GINS complex
983	Saccharomyces cerevisiae	SCER	PMID:17101780,18296441,18296751	S000002898	Pkh1	heat stress	Serine/threonine protein kinase involved in sphingolipid-mediated signaling pathway that controls endocytosis; activates Ypk1p and Ykr2p, components of signaling cascade required for maintenance of cell wall integrity; redundant with Pkh2p
984	Saccharomyces cerevisiae	SCER	PMID:11060031,17339343,17721080,18003698,18519640,18922789	S000002907	Ddc2	DNA damage checkpoint (GO:0000077)	Essential protein required for the DNA integrity checkpoint pathways; interacts physically with Mec1p; putative homolog of S. pombe Rad26 and human ATRIP
985	Saccharomyces cerevisiae	SCER	PMID:12760057	S000002909	PLM2	response to DNA damage stimulus (GO:0006974)	Putative transcription factor containing a Forkhead associated domain
986	Saccharomyces cerevisiae	SCER	PMID:17475278	S000002918	Smt3	cellular response to heat,cellular response to stress	Ubiquitin-like protein of the SUMO family, conjugated to lysine residues of target proteins; regulates chromatid cohesion, chromosome segregation, APC-mediated proteolysis, DNA replication and septin ring dynamics; phosphorylated at Ser2
987	Saccharomyces cerevisiae	SCER	PMID:9571241,17460215,17996374	S000002921	GRX2	cellular response to oxidative stress (GO:0034599)	Cytoplasmic glutaredoxin, thioltransferase, glutathione-dependent disulfide oxidoreductase involved in maintaining redox state of target proteins, also exhibits glutathione peroxidase activity, expression induced in response to stress
988	Saccharomyces cerevisiae	SCER	PMID:17395014	S000002941	Hsp31	oxidative stress	Possible chaperone and cysteine protease with similarity to E. coli Hsp31; member of the DJ-1/ThiJ/PfpI superfamily, which includes human DJ-1 involved in Parkinson's disease; exists as a dimer and contains a putative metal-binding site
989	Saccharomyces cerevisiae	SCER	PMID:17434487	S000002944	STL1	heat stress	Glycerol proton symporter of the plasma membrane, subject to glucose-induced inactivation, strongly but transiently induced when cells are subjected to osmotic shock
990	Saccharomyces cerevisiae	SCER	PMID:17161030,17881724,18627600	S000002981	Pdr1	response to drugs	Zinc cluster protein that is a master regulator involved in recruiting other zinc cluster proteins to pleiotropic drug response elements (PDREs) to fine tune the regulation of multidrug resistance genes
991	Saccharomyces cerevisiae	SCER	PMID:11551505	S000002987	CKB1	response to DNA damage stimulus (GO:0006974)	Beta regulatory subunit of casein kinase 2 (CK2)
992	Saccharomyces cerevisiae	SCER	PMID:18156291,18667581,18757815	S000003003	MIG1	cellular response to glucose starvation	Transcription factor involved in glucose repression; sequence specific DNA binding protein containing two Cys2His2 zinc finger motifs; regulated by the SNF1 kinase and the GLC7 phosphatase
993	Saccharomyces cerevisiae	SCER	PMID:17965252	S000003006	OCH1	osmotic stress; oxidative stress	Mannosyltransferase of the cis-Golgi apparatus, initiates the polymannose outer chain elongation of N-linked oligosaccharides of glycoproteins
994	Saccharomyces cerevisiae	SCER	PMID:17535246	S000003011	DST1	DNA repair	General transcription elongation factor TFIIS, enables RNA polymerase II to read through blocks to elongation by stimulating cleavage of nascent transcripts stalled at transcription arrest sites
995	Saccharomyces cerevisiae	SCER	PMID:11410533,18644121	S000003016	Rpt6	nucleotide-excision repair (GO:0006289)	One of six ATPases of the 19S regulatory particle of the 26S proteasome involved in the degradation of ubiquitinated substrates; bound by ubiquitin-protein ligases Ubr1p and Ufd4p; localized mainly to the nucleus throughout the cell cycle
996	Saccharomyces cerevisiae	SCER	PMID:19061187	S000003023	OLE1	acetaldehyde stress	Delta(9) fatty acid desaturase, required for monounsaturated fatty acid synthesis and for normal distribution of mitochondria
997	Saccharomyces cerevisiae	SCER	PMID:770231,9409821,9576943,15632126,16166626,16783014,17254849,17447848,17785441,17923688,17947417,18020423,18157158,18702311	S000003026	RAD6	double-strand break repair via homologous recombination (GO:0000724),error-free postreplication DNA repair (GO:0042275),error-free translesion synthesis (GO:0070987),error-prone translesion synthesis (GO:0042276),mitotic cell cycle G1/S transition DNA damage checkpoint (GO:0031571)	Ubiquitin-conjugating enzyme (E2), involved in postreplication repair (as a heterodimer with Rad18p), DSBR and checkpoint control (as a heterodimer with Bre1p), ubiquitin-mediated N-end rule protein degradation (as a heterodimer with Ubr1p
998	Saccharomyces cerevisiae	SCER	PMID:12482937,17030604,17452455,17535246,17644494,18408053	S000003038	Rpb9	response to DNA damage stimulus (GO:0006974),transcription-coupled nucleotide-excision repair (GO:0006283)	RNA polymerase II subunit B12.6; contacts DNA; mutations affect transcription start site selection and fidelity of transcription
999	Saccharomyces cerevisiae	SCER	PMID:17215245,17630978	S000003039	Aft1	oxidative stress	Transcription factor involved in iron utilization and homeostasis; binds the consensus site PyPuCACCCPu and activates the expression of target genes in response to changes in iron availability; in iron-replete conditions activity is negatively regulated by Grx3p, Grx4p, and Fra2p, which regulate Aft1p translocation from the nucleus to the cytoplasm
1000	Saccharomyces cerevisiae	SCER	PMID:2017170,3044612,8985158,17145780,17289668,17586717,17617911,18199679,18233954,18270585,18323774,18359875,18793336	S000003041	Hsf1	response to heat (GO:0009408),response to stress (GO:0006950)	Trimeric heat shock transcription factor, activates multiple genes in response to stresses that include hyperthermia; recognizes variable heat shock elements (HSEs) consisting of inverted NGAAN repeats; posttranslationally regulated
1001	Saccharomyces cerevisiae	SCER	PMID:17721080	S000003054	Mad1	DNA repair	Coiled-coil protein involved in the spindle-assembly checkpoint; phosphorylated by Mps1p upon checkpoint activation which leads to inhibition of the activity of the anaphase promoting complex; forms a complex with Mad2p
1002	Saccharomyces cerevisiae	SCER	PMID:9576943,10089880,12482937,16949354,17057245,17785441,17923688,18157158,18202552,18225956	S000003055	Mms2	postreplication repair (GO:0006301),response to DNA damage stimulus (GO:0006974)	Ubiquitin-conjugating enzyme variant involved in error-free postreplication repair; forms a heteromeric complex with Ubc13p, an active ubiquitin-conjugating enzyme; cooperates with chromatin-associated RING finger proteins, Rad18p and Rad5p
1003	Saccharomyces cerevisiae	SCER	PMID:9670033,15342630,17101301,17589524	S000003058	Lif1	double-strand break repair via nonhomologous end joining (GO:0006303)	Component of the DNA ligase IV complex that mediates nonhomologous end joining in DNA double-strand break repair; physically interacts with Dnl4p and Nej1p; homologous to mammalian XRCC4 protein
1004	Saccharomyces cerevisiae	SCER	PMID:11953437	S000003062	PAN2	postreplication repair (GO:0006301)	Essential subunit of the Pan2p-Pan3p poly(A)-ribonuclease complex
1005	Saccharomyces cerevisiae	SCER	PMID:16474175	S000003073	ARC1	DNA repair	Protein that binds tRNA and methionyl- and glutamyl-tRNA synthetases (Mes1p and Gus1p), delivering tRNA to them, stimulating catalysis, and ensuring their localization to the cytoplasm; also binds quadruplex nucleic acids
1006	Saccharomyces cerevisiae	SCER	PMID:20516198	S000003081	SLD3	double-strand break repair via break-induced replication (GO:0000727)	Protein involved in the initiation of DNA replication
1007	Saccharomyces cerevisiae	SCER	PMID:18474591	S000003083	Snf4	starvation	Activating gamma subunit of the AMP-activated Snf1p kinase complex (contains Snf1p and a Sip1p/Sip2p/Gal83p family member); activates glucose-repressed genes, represses glucose-induced genes; role in sporulation, and peroxisome biogenesis
1008	Saccharomyces cerevisiae	SCER	PMID:8849885	S000003095	SOH1	DNA repair (GO:0006281)	Subunit of the RNA polymerase II mediator complex
1009	Saccharomyces cerevisiae	SCER	PMID:10952318,17693258,17762868,18408730,19620280	S000003118	Ino80	DNA repair (GO:0006281),regulation of transcription from RNA polymerase II promoter in response to stress (GO:0043618)	ATPase and nucleosome spacing factor, subunit of complex containing actin and actin-related proteins that has chromatin remodeling activity and 3' to 5' DNA helicase activity in vitro; has a role in modulating stress gene transcription
1010	Saccharomyces cerevisiae	SCER	PMID:8849880,10357855,17004060,17567608,17613284,17671161,17785441,18039855	S000003131	Rad54	double-strand break repair via single-strand annealing (GO:0045002),double-strand break repair via synthesis-dependent strand annealing (GO:0045003)	DNA-dependent ATPase, stimulates strand exchange by modifying the topology of double-stranded DNA; involved in the recombinational repair of double-strand breaks in DNA during vegetative growth and meiosis; member of the SWI/SNF family
1011	Saccharomyces cerevisiae	SCER	PMID:17142482,18973803	S000003135	Pmr1	oxidative stress	High affinity Ca2+/Mn2+ P-type ATPase required for Ca2+ and Mn2+ transport into Golgi; involved in Ca2+ dependent protein sorting and processing; mutations in human homolog ATP2C1 cause acantholytic skin condition Hailey-Hailey disease
1012	Saccharomyces cerevisiae	SCER	PMID:9215888,17989249,18007596,18007598,18042458,18806779	S000003143	Sae2	DNA double-strand break processing (GO:0000729),gene conversion at mating-type locus, DNA double-strand break processing (GO:0031292),meiotic DNA double-strand break processing (GO:0000706)	Endonuclease that processes hairpin DNA structures with the MRX complex; involved in meiotic and mitotic double-strand break repair; phosphorylated in response to DNA damage and required for normal resistance to DNA-damaging agents
1013	Saccharomyces cerevisiae	SCER	PMID:17172436	S000003146	Mpt5	cell wall stress	Member of the Puf family of RNA-binding proteins; binds to mRNAs encoding chromatin modifiers and spindle pole body components; involved in longevity, maintenance of cell wall integrity, and sensitivity to and recovery from pheromone arrest
1014	Saccharomyces cerevisiae	SCER	PMID:17438333,18757815	S000003147	Tos3	starvation	Protein kinase, related to and functionally redundant with Elm1p and Sak1p for the phosphorylation and activation of Snf1p; functionally orthologous to LKB1, a mammalian kinase associated with Peutz-Jeghers cancer-susceptibility syndrome
1015	Saccharomyces cerevisiae	SCER	PMID:9224897,17700056,17928127	S000003148	Atg1	autophagic vacuole assembly (GO:0000045)	Protein ser/thr kinase required for vesicle formation in autophagy and the cytoplasm-to-vacuole targeting (Cvt) pathway; structurally required for phagophore assembly site formation; during autophagy forms a complex with Atg13p and Atg17p
1016	Saccharomyces cerevisiae	SCER	PMID:17919285	S000003149	Gts1	metal stress	Protein involved in Arf3p regulation and in transcription regulation; localizes to the nucleus and to endocytic patches; contains an N-terminal Zn-finger and ArfGAP homology domain, a C-terminal glutamine-rich region, and a UBA (ubiquitin associated) domain; gts1 mutations affect budding, cell size, heat tolerance, sporulation, life span, ultradian rhythms, endocytosis; expression oscillates in a…
1017	Saccharomyces cerevisiae	SCER	PMID:18487345	S000003162	Hos2	positive regulation of stress-activated MAPK cascade (GO:0032874)	Histone deacetylase required for gene activation via specific deacetylation of lysines in H3 and H4 histone tails; subunit of the Set3 complex, a meiotic-specific repressor of sporulation specific genes that contains deacetylase activity
1018	Saccharomyces cerevisiae	SCER	PMID:20516198	S000003169	MCM6	double-strand break repair via break-induced replication (GO:0000727)	Protein involved in DNA replication
1019	Saccharomyces cerevisiae	SCER	PMID:18089575,18445041	S000003175	Spt16	heat stress	Subunit of the heterodimeric FACT complex (Spt16p-Pob3p), which associates with chromatin via interaction with Nhp6Ap and Nhp6Bp, and reorganizes nucleosomes to facilitate access to DNA by RNA and DNA polymerases
1020	Saccharomyces cerevisiae	SCER	PMID:10921902	S000003176	SIP2	cellular response to glucose starvation (GO:0042149)	Beta subunit of the Snf1 serine/threonine protein kinase complex
1021	Saccharomyces cerevisiae	SCER	PMID:18667581	S000003177	Mig2	DNA repair	Protein containing zinc fingers, involved in repression, along with Mig1p, of SUC2 (invertase) expression by high levels of glucose; binds to Mig1p-binding sites in SUC2 promoter
1022	Saccharomyces cerevisiae	SCER	PMID:19682251	S000003190	EDC1	positive regulation of translation in response to stress (GO:0032056)	RNA-binding protein
1023	Saccharomyces cerevisiae	SCER	PMID:18586032	S000003200	YGL231c	oxidative stress	Member of a transmembrane complex required for efficient folding of proteins in the ER; null mutant displays induction of the unfolded protein response; human ortholog TMEM85 may function in apoptosis
1024	Saccharomyces cerevisiae	SCER	PMID:17544521	S000003207	Cse1	starvation;heat stress	Nuclear envelope protein that mediates the nuclear export of importin alpha (Srp1p), homolog of metazoan CAS protein, required for accurate chromosome segregation
1025	Saccharomyces cerevisiae	SCER	PMID:21737840	S000003213	RTF1	global genome nucleotide-excision repair (GO:0070911),regulation of transcription-coupled nucleotide-excision repair (GO:0090262)	Subunit of RNAPII-associated chromatin remodeling Paf1 complex
1026	Saccharomyces cerevisiae	SCER	PMID:16135807	S000003234	SWC4	DNA repair (GO:0006281)	Component of the Swr1p complex that incorporates Htz1p into chromatin
1027	Saccharomyces cerevisiae	SCER	PMID:12052881,17627274	S000003246	Msb2	hyperosmotic response (GO:0006972),osmosensory signaling pathway via Sho1 osmosensor (GO:0007232),response to osmotic stress (GO:0006970)	Mucin family member involved in the Cdc42p- and MAP kinase-dependent filamentous growth signaling pathway; also functions as an osmosensor in parallel to the Sho1p-mediated pathway; potential Cdc28p substrate
1028	Saccharomyces cerevisiae	SCER	PMID:15637049,20388713	S000003255	Mtl1	cellular response to glucose starvation (GO:0042149),cellular response to oxidative stress (GO:0034599)	Putative plasma membrane sensor, involved in cell integrity signaling and stress response during glucose starvation and oxidative stress; has structural and functional similarity to Mid2p
1029	Saccharomyces cerevisiae	SCER	PMID:15989955	S000003261	ERV1	cellular response to oxidative stress (GO:0034599)	Flavin-linked sulfhydryl oxidase of the mitochondrial IMS
1030	Saccharomyces cerevisiae	SCER	PMID:18268013	S000003264	FKS2	cell wall stress	Catalytic subunit of 1,3-beta-glucan synthase, involved in formation of the inner layer of the spore wall; activity positively regulated by Rho1p and negatively by Smk1p; has similarity to an alternate catalytic subunit, Fks1p (Gsc1p)
1031	Saccharomyces cerevisiae	SCER	PMID:12093374	S000003270	ORM1	response to unfolded protein (GO:0006986)	Evolutionarily conserved protein
1032	Saccharomyces cerevisiae	SCER	PMID:18417610	S000003272	Kss1	pheromon response	Mitogen-activated protein kinase (MAPK) involved in signal transduction pathways that control filamentous growth and pheromone response; the KSS1 gene is nonfunctional in S288C strains and functional in W303 strains
1033	Saccharomyces cerevisiae	SCER	PMID:18812321	S000003280	UFD1	cytoplasm-associated proteasomal ubiquitin-dependent protein catabolic process (GO:0071629)	Protein that interacts with Cdc48p and Npl4p
1034	Saccharomyces cerevisiae	SCER	PMID:15870268,17652077	S000003288	Rsc1	double-strand break repair via nonhomologous end joining (GO:0006303)	Component of the RSC chromatin remodeling complex; required for expression of mid-late sporulation-specific genes; contains two essential bromodomains, a bromo-adjacent homology (BAH) domain, and an AT hook
1035	Saccharomyces cerevisiae	SCER	PMID:20042611	S000003295	SPT4	transcription-coupled nucleotide-excision repair (GO:0006283)	Protein involved in the regulating Pol I and Pol II transcription
1036	Saccharomyces cerevisiae	SCER	PMID:15016821,18296441	S000003318	Pil1	response to heat (GO:0009408)	Primary component of eisosomes, which are large immobile cell cortex structures associated with endocytosis; null mutants show activation of Pkc1p/Ypk1p stress resistance pathways; detected in phosphorylated state in mitochondria; member of the BAR domain family
1037	Saccharomyces cerevisiae	SCER	PMID:15893481,17581878	S000003320	Ctt1	response to reactive oxygen species (GO:0000302)	Cytosolic catalase T, has a role in protection from oxidative damage by hydrogen peroxide
1038	Saccharomyces cerevisiae	SCER	PMID:18048916	S000003324	Dbf2	pH stress	Ser/Thr kinase involved in transcription and stress response; functions as part of a network of genes in exit from mitosis; localization is cell cycle regulated; activated by Cdc15p during the exit from mitosis
1039	Saccharomyces cerevisiae	SCER	PMID:14555478	S000003329	ASK10	cellular response to oxidative stress (GO:0034599)	Component of RNA polymerase II holoenzyme
1040	Saccharomyces cerevisiae	SCER	PMID:19029808	S000003331	Tel2	DNA repair	Subunit of the ASTRA complex, involved in chromatin remodeling; subunit of the telomere cap complex DNA-binding protein specific to single-stranded yeast telomeric DNA repeats, required for telomere length regulation and telomere position effect; involved in the stability or biogenesis of PIKKs such as TORC1
1041	Saccharomyces cerevisiae	SCER	PMID:18445041,19620280	S000003348	Spt6	regulation of transcription from RNA polymerase II promoter in response to stress (GO:0043618)	Nucleosome remodeling protein; functions in various aspects of transcription, chromatin maintenance, and RNA processing; required for the maintenance of chromatin structure during transcription in order to inhibit transcription from promoters within the coding region
1042	Saccharomyces cerevisiae	SCER	PMID:20065092	S000003352	COG2	macroautophagy (GO:0016236)	Essential component of the conserved oligomeric Golgi complex
1043	Saccharomyces cerevisiae	SCER	PMID:18554307	S000003374	Btn2	osmotic stress	v-SNARE binding protein that facilitates specific protein retrieval from a late endosome to the Golgi; modulates arginine uptake, possible role in mediating pH homeostasis between the vacuole and plasma membrane H(+)-ATPase
1044	Saccharomyces cerevisiae	SCER	PMID:17475775	S000003398	Trs65	oxidative stress	Subunit of TRAPPII, a multimeric guanine nucleotide-exchange factor for Ypt1p; involved in intra-Golgi traffic and the retrograde pathway from the endosome to Golgi; role in cell wall beta-glucan biosynthesis and the stress response
1045	Saccharomyces cerevisiae	SCER	PMID:17287963,18273813	S000003412	RNR4	DNA repair	Ribonucleotide-diphosphate reductase (RNR), small subunit; the RNR complex catalyzes the rate-limiting step in dNTP synthesis and is regulated by DNA replication and DNA damage checkpoint pathways via localization of the small subunits
1046	Saccharomyces cerevisiae	SCER	PMID:20080635	S000003416	UBR1	cytoplasm-associated proteasomal ubiquitin-dependent protein catabolic process (GO:0071629)	E3 ubiquitin ligase (N-recognin)
1047	Saccharomyces cerevisiae	SCER	PMID:17346711,17994632	S000003424	Tdh3	osmotic stress	Glyceraldehyde-3-phosphate dehydrogenase, isozyme 3, involved in glycolysis and gluconeogenesis; tetramer that catalyzes the reaction of glyceraldehyde-3-phosphate to 1,3 bis-phosphoglycerate; detected in the cytoplasm and cell wall
1048	Saccharomyces cerevisiae	SCER	PMID:18391437,18439143,18836715	S000003441	TRX2	oxidative stress	Cytoplasmic thioredoxin isoenzyme of the thioredoxin system which protects cells against oxidative and reductive stress, forms LMA1 complex with Pbi2p, acts as a cofactor for Tsa1p, required for ER-Golgi transport and vacuole inheritance
1049	Saccharomyces cerevisiae	SCER	PMID:12242280	S000003443	ZPR1	cellular response to starvation (GO:0009267)	Essential protein with two zinc fingers
1050	Saccharomyces cerevisiae	SCER	PMID:17544521	S000003450	Xpo1	starvation; heat stress; ethanol stress	Major karyopherin, involved in export of proteins, RNAs, and ribosomal subunits from the nucleus; exportin
1051	Saccharomyces cerevisiae	SCER	PMID:SGDREF:S000146947	S000003455	HSV2	response to starvation (GO:0042594)	Phosphatidylinositol 3,5-bisphosphate-binding protein
1052	Saccharomyces cerevisiae	SCER	PMID:8810268,9545281,18647486	S000003466	Yhb1	response to stress (GO:0006950)	Nitric oxide oxidoreductase, flavohemoglobin involved in nitric oxide detoxification; plays a role in the oxidative and nitrosative stress responses
1053	Saccharomyces cerevisiae	SCER	PMID:8982460	S000003485	Pup2p	response to stress (GO:0006950)	Alpha subunit of the 20S proteasome involved in ubiquitin-dependent catabolism; human homolog is subunit zeta
1054	Saccharomyces cerevisiae	SCER	PMID:7926735	S000003490	RAD2	nucleotide-excision repair, DNA incision, 3'-to lesion (GO:0006295)	Single-stranded DNA endonuclease
1055	Saccharomyces cerevisiae	SCER	PMID:8982460	S000003538	Pre3p	response to stress (GO:0006950)	20S proteasome beta-type subunit, responsible for cleavage after acidic residues in peptides
1056	Saccharomyces cerevisiae	SCER	PMID:11292860	S000003542	Cyr1p	age-dependent response to oxidative stress during chronological cell aging (GO:0001324)	Adenylate cyclase, required for cAMP production and cAMP-dependent protein kinase signaling; involved in cell cycle control and glucose and nitrogen repression of sporulation
1057	Saccharomyces cerevisiae	SCER	PMID:17608707,18273813	S000003563	RNR2	DNA repair	Ribonucleotide-diphosphate reductase (RNR), small subunit; the RNR complex catalyzes the rate-limiting step in dNTP synthesis and is regulated by DNA replication and DNA damage checkpoint pathways via localization of the small subunits
1058	Saccharomyces cerevisiae	SCER	PMID:17721080	S000003567	Mad2	DNA repair	Component of the spindle-assembly checkpoint complex; delays the onset of anaphase in cells with defects in mitotic spindle assembly; forms a complex with Mad1p; regulates APC/C activity during prometaphase and metaphase of meiosis I
1059	Saccharomyces cerevisiae	SCER	PMID:12808051,17157937,17187761	S000003571	KAR2	response to unfolded protein (GO:0006986)	ATPase involved in protein import into the ER, also acts as a chaperone to mediate protein folding in the ER and may play a role in ER export of soluble proteins; regulates the unfolded protein response via interaction with Ire1p
1060	Saccharomyces cerevisiae	SCER	PMID:17978089,17989249,18704118	S000003583	Rtt101	replication fork processing (GO:0031297)	Cullin subunit of a Roc1p-dependent E3 ubiquitin ligase complex with a role in anaphase progression; implicated in Mms22-dependent DNA repair; involved with Mms1p in nonfunctional rRNA decay; modified by the ubiquitin-like protein, Rub1p
1061	Saccharomyces cerevisiae	SCER	PMID:9271382,9786867,16807089,17121842,18673560	S000003592	Zap1	regulation of transcription from RNA polymerase II promoter in response to zinc ion starvation (GO:0034225)	Zinc-regulated transcription factor; binds to zinc-responsive promoters to induce transcription of certain genes in presence of zinc, represses other genes in low zinc; regulates its own transcription; contains seven zinc-finger domains
1062	Saccharomyces cerevisiae	SCER	PMID:20516198	S000003608	PSF2	double-strand break repair via break-induced replication (GO:0000727)	Subunit of the GINS complex
1063	Saccharomyces cerevisiae	SCER	PMID:12353039,15610740,16135807	S000003617	ARP4	DNA repair (GO:0006281)	Nuclear actin-related protein involved in chromatin remodeling
1064	Saccharomyces cerevisiae	SCER	PMID:18298591	S000003619	TAX4	cellular response to starvation (GO:0009267)	EH domain-containing protein that regulates PdtIns(4,5)P2 levels
1065	Saccharomyces cerevisiae	SCER	PMID:8898194,20844078	S000003623	TRL1	positive regulation of translation in response to stress (GO:0032056),UFP-specific transcription factor mRNA processing involved in endoplasmic reticulum unfolded protein response (GO:0030969)	tRNA ligase
1066	Saccharomyces cerevisiae	SCER	PMID:9745046,10072354,16840526,18541674	S000003626	DPB11	double-strand break repair via break-induced replication (GO:0000727),mismatch repair (GO:0006298),mitotic cell cycle G2/M transition DNA damage checkpoint (GO:0007095),nucleotide-excision repair (GO:0006289),recombinational repair (GO:0000725)	Replication initiation protein that loads DNA pol epsilon
1067	Saccharomyces cerevisiae	SCER	PMID:7768432,10908335,17060452,17114288,17376770,17724085	S000003628	Srs2	DNA repair (GO:0006281),double-strand break repair via nonhomologous end joining (GO:0006303)	DNA helicase and DNA-dependent ATPase involved in DNA repair, needed for proper timing of commitment to meiotic recombination and transition from Meiosis I to II; blocks trinucleotide repeat expansion; affects genome stability
1068	Saccharomyces cerevisiae	SCER	PMID:16380504	S000003631	BCK1	endoplasmic reticulum unfolded protein response (GO:0030968)	MAPKKK acting in the protein kinase C signaling pathway
1069	Saccharomyces cerevisiae	SCER	PMID:7615092,18840459	S000003637	Gsh1	response to hydrogen peroxide (GO:0042542)	Gamma glutamylcysteine synthetase catalyzes the first step in glutathione (GSH) biosynthesis; expression induced by oxidants, cadmium, and mercury
1070	Saccharomyces cerevisiae	SCER	PMID:17107956,17180700,17314980,17576589,18445041,19620280	S000003651	Asf1	regulation of transcription from RNA polymerase II promoter in response to stress (GO:0043618)	Nucleosome assembly factor, involved in chromatin assembly and disassembly, anti-silencing protein that causes derepression of silent loci when overexpressed; plays a role in regulating Ty1 transposition
1071	Saccharomyces cerevisiae	SCER	PMID:18206664	S000003657	RPE1	oxidative stress	D-ribulose-5-phosphate 3-epimerase, catalyzes a reaction in the non-oxidative part of the pentose-phosphate pathway; mutants are sensitive to oxidative stress
1072	Saccharomyces cerevisiae	SCER	PMID:17078097	S000003663	SPT10	DNA repair (GO:0006281)	Putative histone acetylase with a role in transcriptional silencing, sequence-specific activator of histone genes, binds specifically and cooperatively to pairs of UAS elements in core histone promoters, functions at or near the TATA box
1073	Saccharomyces cerevisiae	SCER	PMID:7624781,7681220,12455951,15707964,17875425,19061190	S000003664	Pbs2	cellular response to heat (GO:0034605),hyperosmotic response (GO:0006972),MAPK import into nucleus involved in osmosensory signaling pathway (GO:0000208),osmosensory signaling pathway (GO:0007231)	MAP kinase kinase of the HOG signaling pathway; activated under severe osmotic stress; mitophagy-specific regulator; plays a role in regulating Ty1 transposition
1074	Saccharomyces cerevisiae	SCER	PMID:12857861,17346670,18056993,18441121,18687406	S000003676	Rpb4	mRNA export from nucleus in response to heat stress (GO:0031990)	RNA polymerase II subunit B32; forms two subunit dissociable complex with Rpb7p; involved in recruitment of 3'-end processing factors to transcribing RNA polymerase II complex and in export of mRNA to cytoplasm under stress conditions; also involved in translation initiation
1075	Saccharomyces cerevisiae	SCER	PMID:10681550,21420397	S000003680	YJL144W	cellular response to water deprivation (GO:0042631)
1076	Saccharomyces cerevisiae	SCER	PMID:8910442,9093844	S000003709	RFA3	DNA repair (GO:0006281),double-strand break repair via homologous recombination (GO:0000724),nucleotide-excision repair (GO:0006289)	Subunit of heterotrimeric Replication Protein A (RPA)
1077	Saccharomyces cerevisiae	SCER	PMID:17135291,17426440	S000003714	Atg27	autophagic vacuole assembly (GO:0000045)	Type I membrane protein involved in autophagy and the cytoplasm-to-vacuole targeting (Cvt) pathway; may be involved in membrane delivery to the phagophore assembly site
1078	Saccharomyces cerevisiae	SCER	PMID:17341827,18562688,18768748,18959758	S000003723	Swe1	DNA damage checkpoint	Protein kinase that regulates the G2/M transition by inhibition of Cdc28p kinase activity; localizes to the nucleus and to the daughter side of the mother-bud neck; homolog of S. pombe Wee1p; potential Cdc28p substrate
1079	Saccharomyces cerevisiae	SCER	PMID:18806210	S000003744	Nuc1	cellular response to nitrogen starvation	Major mitochondrial nuclease, has RNAse and DNA endo- and exonucleolytic activities; has roles in mitochondrial recombination, apoptosis and maintenance of polyploidy
1080	Saccharomyces cerevisiae	SCER	PMID:9745046,10072354,16949354	S000003766	Pol31	base-excision repair (GO:0006284),mismatch repair (GO:0006298),nucleotide-excision repair (GO:0006289),postreplication repair (GO:0006301)	Subunit of DNA polymerase delta (polymerase III); essential for cell viability; involved in DNA replication and DNA repair
1081	Saccharomyces cerevisiae	SCER	PMID:20444982	S000003792	GEA1	macroautophagy (GO:0016236)	Guanine nucleotide exchange factor for ADP ribosylation factors (ARFs)
1082	Saccharomyces cerevisiae	SCER	PMID:9668076	S000003793	CPR7	response to stress (GO:0006950)	Peptidyl-prolyl cis-trans isomerase (cyclophilin)
1083	Saccharomyces cerevisiae	SCER	PMID:18459161	S000003795	Pet191	oxidative stress	Protein required for assembly of cytochrome c oxidase; exists as an oligomer that is integral to the mitochondrial inner membrane and faces the intermembrane space; contains a twin Cx9C motif
1084	Saccharomyces cerevisiae	SCER	PMID:7957102,17023424,17611170	S000003796	Rad26	nucleotide-excision repair (GO:0006289),transcription-coupled nucleotide-excision repair (GO:0006283)	Protein involved in transcription-coupled nucleotide excision repair of UV-induced DNA lesions; recruitment to DNA lesions is dependent on an elongating RNA polymerase II; homolog of human CSB protein
1085	Saccharomyces cerevisiae	SCER	PMID:9745046,10072354,16949354,17671506	S000003804	Pol32	base-excision repair (GO:0006284),double-strand break repair via break-induced replication (GO:0000727),mismatch repair (GO:0006298),nucleotide-excision repair (GO:0006289),postreplication repair (GO:0006301)	Third subunit of DNA polymerase delta, involved in chromosomal DNA replication; required for error-prone DNA synthesis in the presence of DNA damage and processivity; interacts with Hys2p, PCNA (Pol30p), and Pol1p
1086	Saccharomyces cerevisiae	SCER	PMID:20516198	S000003807	TAH11	double-strand break repair via break-induced replication (GO:0000727)	DNA replication licensing factor
1087	Saccharomyces cerevisiae	SCER	PMID:9711846,17345583	S000003812	OSM1	cellular response to anoxia (GO:0071454)	Fumarate reductase
1088	Saccharomyces cerevisiae	SCER	PMID:15177043,18007656	S000003813	Rad7	nucleotide-excision repair, DNA damage recognition (GO:0000715)	Protein that recognizes and binds damaged DNA in an ATP-dependent manner (with Rad16p) during nucleotide excision repair; subunit of Nucleotide Excision Repair Factor 4 (NEF4) and the Elongin-Cullin-Socs (ECS) ligase complex
1089	Saccharomyces cerevisiae	SCER	PMID:2249248	S000003818	Cdc8p	DNA repair (GO:0006281)	Thymidylate and uridylate kinase, functions in de novo biosynthesis of pyrimidine deoxyribonucleotides; converts dTMP to dTDP and dUMP to dUTP; essential for mitotic and meiotic DNA replication; homologous to S. pombe Tmp1p
1090	Saccharomyces cerevisiae	SCER	PMID:15950549,18308733	S000003821	Cbf1	metal stress	Dual function helix-loop-helix protein; binds the motif CACRTG present at several sites including MET gene promoters and centromere DNA element I (CDEI); affects nucleosome positioning at this motif; associates with other transcription factors such as Met4p and Isw1p to mediate transcriptional activation or repression; associates with kinetochore proteins and required for efficient chromosome seg…
1091	Saccharomyces cerevisiae	SCER	PMID:17439949,17698581,18225956,18270585	S000003827	Tor1	response to DNA damage stimulus (GO:0006974)	PIK-related protein kinase and rapamycin target; subunit of TORC1, a complex that controls growth in response to nutrients by regulating translation, transcription, ribosome biogenesis, nutrient transport and autophagy; involved in meiosis
1092	Saccharomyces cerevisiae	SCER	PMID:10072354	S000003829	RFC2	mismatch repair (GO:0006298)	Subunit of heteropentameric Replication factor C (RF-C)
1093	Saccharomyces cerevisiae	SCER	PMID:8789257	S000003830	HAM1	response to DNA damage stimulus (GO:0006974)	Deoxyribonucleoside triphosphate pyrophosphohydrolase
1094	Saccharomyces cerevisiae	SCER	PMID:16135807	S000003842	EAF6	DNA repair (GO:0006281)	Subunit of the NuA4 acetyltransferase complex
1095	Saccharomyces cerevisiae	SCER	PMID:12482937,17533620	S000003850	GRR1	response to DNA damage stimulus (GO:0006974)	F-box protein component of the SCF ubiquitin-ligase complex; involved in carbon catabolite repression, glucose-dependent divalent cation transport, high-affinity glucose transport, morphogenesis, and sulfite detoxification
1096	Saccharomyces cerevisiae	SCER	PMID:17919749	S000003857	YJR096W	cellular response to oxidative stress (GO:0034599)	Putative xylose and arabinose reductase
1097	Saccharomyces cerevisiae	SCER	PMID:8647826,17150183,17176259,17416982,17460215,17575910,17705988,17723242,17925096,18051751,18812505,18836000,18973803,19010334,SGDREF:S000146947	S000003865	Sod1	age-dependent response to reactive oxygen species involved in chronological cell aging (GO:0001320),removal of superoxide radicals (GO:0019430)	Cytosolic copper-zinc superoxide dismutase; some mutations are analogous to those that cause ALS (amyotrophic lateral sclerosis) in humans
1098	Saccharomyces cerevisiae	SCER	PMID:9755161	S000003893	Nmd5p	response to osmotic stress (GO:0006970)	Karyopherin, a carrier protein
1099	Saccharomyces cerevisiae	SCER	PMID:10209025,22027892	S000003905	MGM101	DNA repair (GO:0006281),recombinational repair (GO:0000725)	Protein with a role in mitochondrial DNA recombinational repair
1100	Saccharomyces cerevisiae	SCER	PMID:12482937,17046836,17978089,18036332,19620280	S000003925	RTT109	double-strand break repair via nonhomologous end joining (GO:0006303),regulation of transcription from RNA polymerase II promoter in response to stress (GO:0043618),response to DNA damage stimulus (GO:0006974)	Histone acetyltransferase critical for cell survival in the presence of DNA damage during S phase; acetylates H3-K56 and H3-K9; involved in non-homologous end joining and in regulation of Ty1 transposition; interacts physically with Vps75p
1101	Saccharomyces cerevisiae	SCER	PMID:10777497	S000003933	PSR1	response to stress (GO:0006950)	Plasma membrane associated protein phosphatase
1102	Saccharomyces cerevisiae	SCER	PMID:3302682,18562668	S000003947	Ssa2	response to stress (GO:0006950)	ATP binding protein involved in protein folding and vacuolar import of proteins; member of heat shock protein 70 (HSP70) family; associated with the chaperonin-containing T-complex; present in the cytoplasm, vacuolar membrane and cell wall; 98% identical with Ssa1p, but subtle differences between the two proteins provide functional specificity with respect to propagation of yeast [URE3] prions an…
1103	Saccharomyces cerevisiae	SCER	PMID:2188365,9797333,17512408,17701283,17908928,19008106	S000003949	HSP104	cellular heat acclimation (GO:0070370),inheritance of oxidatively modified proteins involved in replicative cell aging (GO:0001319),trehalose metabolism in response to heat stress (GO:0070414)	Heat shock protein that cooperates with Ydj1p (Hsp40) and Ssa1p (Hsp70) to refold and reactivate previously denatured, aggregated proteins; responsive to stresses including: heat, ethanol, and sodium arsenite; involved in [PSI+] propagation
1104	Saccharomyces cerevisiae	SCER	PMID:17349974	S000003959	Prp19	DNA repair	Splicing factor associated with the spliceosome; contains a U-box, a motif found in a class of ubiquitin ligases, and a WD40 domain
1105	Saccharomyces cerevisiae	SCER	PMID:8982460,18243380	S000003962	UBI4	response to stress (GO:0006950)	Ubiquitin, becomes conjugated to proteins, marking them for selective degradation via the ubiquitin-26S proteasome system; essential for the cellular stress response; encoded as a polyubiquitin precursor comprised of 5 head-to-tail repeats
1106	Saccharomyces cerevisiae	SCER	PMID:10508157	S000003965	ATG10	macroautophagy (GO:0016236)	Conserved E2-like conjugating enzyme
1107	Saccharomyces cerevisiae	SCER	PMID:17157989,19017464	S000003983	Gtt2	oxidative stress	Glutathione S-transferase capable of homodimerization; functional overlap with Gtt2p, Grx1p, and Grx2p
1108	Saccharomyces cerevisiae	SCER	PMID:7891722,15837426	S000003995	Ssl1	nucleotide-excision repair (GO:0006289)	Component of the core form of RNA polymerase transcription factor TFIIH, which has both protein kinase and DNA-dependent ATPase/helicase activities and is essential for transcription and nucleotide excision repair; interacts with Tfb4p
1109	Saccharomyces cerevisiae	SCER	PMID:8808622	S000003996	SSK1	osmosensory signaling pathway via two-component system (GO:0007234)	Cytoplasmic response regulator
1110	Saccharomyces cerevisiae	SCER	PMID:11927594,15738391,17923688	S000003997	Nse1	DNA repair (GO:0006281),postreplication repair (GO:0006301)	Component of the SMC5-SMC6 complex; this complex plays a key role in the removal of X-shaped DNA structures that arise between sister chromatids during DNA replication and repair
1111	Saccharomyces cerevisiae	SCER	PMID:17298444,19029946	S000004001	Lot6	cellular response to oxidative stress (GO:0034599)	FMN-dependent NAD(P)H:quinone reductase, may be involved in quinone detoxification; expression elevated at low temperature; sequesters the Cin5p transcription factor in the cytoplasm in complex with the proteasome under reducing conditions
1112	Saccharomyces cerevisiae	SCER	PMID:10777497	S000004009	PSR2	response to stress (GO:0006950)	Functionally redundant Psr1p homolog
1113	Saccharomyces cerevisiae	SCER	PMID:20402793	S000004015	SNF7	cellular response to anoxia (GO:0071454)	Subunit of the ESCRT-III complex
1114	Saccharomyces cerevisiae	SCER	PMID:16224103,16949354,17785441,17923688,17936713,17947417,17964257,18157158	S000004022	Rad5	double-strand break repair (GO:0006302),postreplication repair (GO:0006301)	DNA helicase proposed to promote replication fork regression during postreplication repair by template switching; RING finger containing ubiquitin ligase; stimulates the synthesis of free and PCNA-bound polyubiquitin chains by Ubc13p-Mms2p
1115	Saccharomyces cerevisiae	SCER	PMID:10679328	S000004025	MLH2	mismatch repair (GO:0006298)	Protein involved in mismatch repair and meiotic recombination
1116	Saccharomyces cerevisiae	SCER	PMID:18391437	S000004033	Trx1	oxidative stress	Cytoplasmic thioredoxin isoenzyme of the thioredoxin system which protects cells against oxidative and reductive stress, forms LMA1 complex with Pbi2p, acts as a cofactor for Tsa1p, required for ER-Golgi transport and vacuole inheritance
1117	Saccharomyces cerevisiae	SCER	PMID:17994632	S000004034	Pdc1	heat stress; osmotic stress	Major of three pyruvate decarboxylase isozymes, key enzyme in alcoholic fermentation, decarboxylates pyruvate to acetaldehyde; subject to glucose-, ethanol-, and autoregulation; involved in amino acid catabolism
1118	Saccharomyces cerevisiae	SCER	PMID:17346711	S000004048	Shm2	osmotic stress	Cytosolic serine hydroxymethyltransferase, converts serine to glycine plus 5,10 methylenetetrahydrofolate; major isoform involved in generating precursors for purine, pyrimidine, amino acid, and lipid biosynthesis
1119	Saccharomyces cerevisiae	SCER	PMID:20417603	S000004069	SIC1	negative regulation of macroautophagy (GO:0016242)	Cyclin-dependent kinase inhibitor that controls G1/S phase transition
1120	Saccharomyces cerevisiae	SCER	PMID:20516198	S000004093	CDC45	double-strand break repair via break-induced replication (GO:0000727)	DNA replication initiation factor
1121	Saccharomyces cerevisiae	SCER	PMID:15051715,18166238,18201562	S000004099	AHP1	cellular response to oxidative stress (GO:0034599)	Thiol-specific peroxiredoxin, reduces hydroperoxides to protect against oxidative damage; function in vivo requires covalent conjugation to Urm1p
1122	Saccharomyces cerevisiae	SCER	PMID:7681220,12455951,17349032,17386265,17403898,17568451,17616630,17698623,17875425,17951522,17980162,18160327,18184748,18552285,18596410,18719124,18931682,18959758,19016884	S000004103	Hog1	cellular response to heat (GO:0034605),hyperosmotic response (GO:0006972),osmosensory signaling pathway (GO:0007231)	Mitogen-activated protein kinase involved in osmoregulation; acts via three independent osmosensors; mitophagy-specific regulator; mediates the recruitment and activation of RNA Pol II at Hot1p-dependent promoters; localization regulated by Ptp2p and Ptp3p
1123	Saccharomyces cerevisiae	SCER	PMID:11139495,16325482,17636031,18471978	S000004125	Slx4	double-strand break repair via single-strand annealing, removal of nonhomologous ends (GO:0000736),response to DNA damage stimulus (GO:0006974)	Endonuclease involved in processing DNA during recombination and repair; cleaves branched structures in a complex with Slx1p; involved in Rad1p/Rad10p-dependent removal of 3'-nonhomologous tails during DSBR via single-strand annealing
1124	Saccharomyces cerevisiae	SCER	PMID:16402204	S000004128	NHA1	response to osmotic stress (GO:0006970)	Na+/H+ antiporter involved in sodium and potassium efflux
1125	Saccharomyces cerevisiae	SCER	PMID:18421459	S000004129	Sls1	UPR	Mitochondrial membrane protein that coordinates expression of mitochondrially-encoded genes; may facilitate delivery of mRNA to membrane-bound translation machinery
1126	Saccharomyces cerevisiae	SCER	PMID:16580682,17587229	S000004140	Stm1	regulation of translational initiation in response to stress (GO:0043558)	Protein required for optimal translation under nutrient stress; perturbs association of Yef3p with ribosomes; involved in TOR signaling; binds G4 quadruplex and purine motif triplex nucleic acid; helps maintain telomere structure
1127	Saccharomyces cerevisiae	SCER	PMID:9170245	S000004145	ASP3-1	cellular response to nitrogen starvation (GO:0006995)	Cell-wall L-asparaginase II involved in asparagine catabolism
1128	Saccharomyces cerevisiae	SCER	PMID:9170245	S000004147	ASP3-2	cellular response to nitrogen starvation (GO:0006995)	Cell-wall L-asparaginase II involved in asparagine catabolism
1129	Saccharomyces cerevisiae	SCER	PMID:9170245	S000004148	ASP3-3	cellular response to nitrogen starvation (GO:0006995)	Cell-wall L-asparaginase II involved in asparagine catabolism
1130	Saccharomyces cerevisiae	SCER	PMID:9170245	S000004150	ASP3-4	cellular response to nitrogen starvation (GO:0006995)	Cell-wall L-asparaginase II involved in asparagine catabolism
1131	Saccharomyces cerevisiae	SCER	PMID:18205808,18268013,18638364,18971375	S000004172	Swi6	UFP-specific transcription factor mRNA processing involved in endoplasmic reticulum unfolded protein response (GO:0030969)	Transcription cofactor; forms complexes with Swi4p and Mbp1p to regulate transcription at the G1/S transition; involved in meiotic gene expression; also binds Stb1p to regulate transcription at START; cell wall stress induces phosphorylation by Mpk1p, which regulates Swi6p localization; required for the unfolded protein response, independently of its known transcriptional coactivators
1132	Saccharomyces cerevisiae	SCER	PMID:12760057	S000004173	TOS4	response to DNA damage stimulus (GO:0006974)	Putative transcription factor containing a Forkhead associated domain
1133	Saccharomyces cerevisiae	SCER	PMID:17656326	S000004178	Mdl1	oxidative stress	Mitochondrial inner membrane half-type ATP-binding cassette (ABC) transporter, mediates export of peptides generated upon proteolysis of mitochondrial proteins, plays a role in the regulation of cellular resistance to oxidative stress
1134	Saccharomyces cerevisiae	SCER	PMID:21081499	S000004195	HMX1	response to oxidative stress (GO:0006979)	ER localized heme oxygenase
1135	Saccharomyces cerevisiae	SCER	PMID:17875425	S000004219	CDC42	osmotic stress	Small rho-like GTPase, essential for establishment and maintenance of cell polarity; mutants have defects in the organization of actin and septins
1136	Saccharomyces cerevisiae	SCER	PMID:17188035	S000004223	Est1	DNA repair	TLC1 RNA-associated factor involved in telomere length regulation as recruitment subunit of telomerase; has G-quadruplex promoting activity that is required for telomere elongation; possible role in activating telomere-bound Est2p-TLC1-RNA
1137	Saccharomyces cerevisiae	SCER	PMID:17671161	S000004224	Top3	DNA repair	DNA Topoisomerase III, conserved protein that functions in a complex with Sgs1p and Rmi1p to relax single-stranded negatively-supercoiled DNA preferentially, involved in telomere stability and regulation of mitotic recombination
1138	Saccharomyces cerevisiae	SCER	PMID:11344302,16381815	S000004238	RCK2	cellular response to oxidative stress (GO:0034599),osmosensory signaling pathway (GO:0007231)	Protein kinase involved in response to oxidative and osmotic stress
1139	Saccharomyces cerevisiae	SCER	PMID:17785431	S000004246	HAP1	cellular response to hypoxia (GO:0071456),regulation of transcription from RNA polymerase II promoter in response to stress (GO:0043618)	Transcription factor involved in response to levels of heme and oxygen
1140	Saccharomyces cerevisiae	SCER	PMID:11967828	S000004250	LCB5	response to heat (GO:0009408)	Minor sphingoid long-chain base kinase
1141	Saccharomyces cerevisiae	SCER	PMID:11676923,17101301,17765666,17977804,18245831	S000004255	Nej1	double-strand break repair via nonhomologous end joining (GO:0006303),double-strand break repair via single-strand annealing (GO:0045002)	Protein involved in regulation of nonhomologous end joining; interacts with DNA ligase IV components Dnl4p and Lif1p; repressed by MAT heterozygosity; regulates cellular distribution of Lif1p
1142	Saccharomyces cerevisiae	SCER	PMID:12529331	S000004256	PDR8	positive regulation of transcription from RNA polymerase II promoter in response to stress (GO:0036003)
1143	Saccharomyces cerevisiae	SCER	PMID:20516198	S000004264	MCM5	double-strand break repair via break-induced replication (GO:0000727)	Component of the hexameric MCM complex
1144	Saccharomyces cerevisiae	SCER	PMID:18357467	S000004276	CTS1	oxidative stress	Endochitinase, required for cell separation after mitosis; transcriptional activation during the G1 phase of the cell cycle is mediated by transcription factor Ace2p
1145	Saccharomyces cerevisiae	SCER	PMID:9725831,16137930,17202155	S000004279	Mec3	DNA damage checkpoint (GO:0000077)	DNA damage and meiotic pachytene checkpoint protein; subunit of a heterotrimeric complex (Rad17p-Mec3p-Ddc1p) that forms a sliding clamp, loaded onto partial duplex DNA by a clamp loader complex; homolog of human and S. pombe Hus1
1146	Saccharomyces cerevisiae	SCER	PMID:9755161	S000004284	Gsp1p	response to osmotic stress (GO:0006970)	GTP binding protein
1147	Saccharomyces cerevisiae	SCER	PMID:17408496	S000004294	MET17	oxidative stress	Methionine and cysteine synthase (O-acetyl homoserine-O-acetyl serine sulfhydrylase), required for sulfur amino acid synthesis
1148	Saccharomyces cerevisiae	SCER	PMID:17698960	S000004295	Aco1	DNA repair	Aconitase, required for the tricarboxylic acid (TCA) cycle and also independently required for mitochondrial genome maintenance; phosphorylated; component of the mitochondrial nucleoid; mutation leads to glutamate auxotrophy
1149	Saccharomyces cerevisiae	SCER	PMID:17188035	S000004310	Est2	DNA repair	Reverse transcriptase subunit of the telomerase holoenzyme, essential for telomerase core catalytic activity, involved in other aspects of telomerase assembly and function; mutations in human homolog are associated with aplastic anemia
1150	Saccharomyces cerevisiae	SCER	PMID:10652251,17237521	S000004311	Bud6	response to osmotic stress (GO:0006970)	Actin- and formin-interacting protein; stimulates actin cable nucleation by recruiting actin monomers to Bni1p; involved in polarized cell growth; isolated as bipolar budding mutant; potential Cdc28p substrate
1151	Saccharomyces cerevisiae	SCER	PMID:17101780,17660542,18321796	S000004312	MMS22	double-strand break repair (GO:0006302),recombinational repair (GO:0000725),replication fork processing (GO:0031297),response to DNA damage stimulus (GO:0006974)	Protein that acts with Mms1p in a repair pathway that may be involved in resolving replication intermediates or preventing the damage caused by blocked replication forks; required for accurate meiotic chromosome segregation
1152	Saccharomyces cerevisiae	SCER	PMID:16024655	S000004313	SFH1	double-strand break repair (GO:0006302)	Component of the RSC chromatin remodeling complex
1153	Saccharomyces cerevisiae	SCER	PMID:14871941,18971375	S000004324	MID2	response to osmotic stress (GO:0006970),UFP-specific transcription factor mRNA processing involved in endoplasmic reticulum unfolded protein response (GO:0030969)	Transmembrane sensor for cell wall integrity signaling
1154	Saccharomyces cerevisiae	SCER	PMID:18258809	S000004327	NUP2	mRNA export from nucleus in response to heat stress (GO:0031990)	Nucleoporin involved in nucleocytoplasmic transport
1155	Saccharomyces cerevisiae	SCER	PMID:11042259,12073033	S000004328	SGD1	hyperosmotic response (GO:0006972)	Essential nuclear protein
1156	Saccharomyces cerevisiae	SCER	PMID:12093374	S000004342	ORM2	response to unfolded protein (GO:0006986)	Evolutionarily conserved protein
1157	Saccharomyces cerevisiae	SCER	PMID:15870268,17178837	S000004349	RSC2	double-strand break repair via nonhomologous end joining (GO:0006303)	Component of the RSC chromatin remodeling complex; required for expression of mid-late sporulation-specific genes; involved in telomere maintenance
1158	Saccharomyces cerevisiae	SCER	PMID:16990850	S000004353	DCR2	endoplasmic reticulum unfolded protein response (GO:0030968)
1159	Saccharomyces cerevisiae	SCER	PMID:9180081,12455951,17875425	S000004354	STE11	cellular response to heat (GO:0034605),MAPK cascade involved in osmosensory signaling pathway (GO:0000161),osmosensory signaling pathway via Sho1 osmosensor (GO:0007232)	Signal transducing MEK kinase involved in pheromone response and pseudohyphal/invasive growth pathways where it phosphorylates Ste7p, and the high osmolarity response pathway, via phosphorylation of Pbs2p; regulated by Ste20p and Ste50p
1160	Saccharomyces cerevisiae	SCER	PMID:18400945	S000004356	Grx8	oxidative stress	Glutaredoxin that employs a dithiol mechanism of catalysis; monomeric; activity is low and null mutation does not affect sensitivity to oxidative stress; GFP-fusion protein localizes to the cytoplasm; expression strongly induced by arsenic
1161	Saccharomyces cerevisiae	SCER	PMID:15637049	S000004363	Rom2	oxidative stress	GDP/GTP exchange factor (GEF) for Rho1p and Rho2p; mutations are synthetically lethal with mutations in rom1, which also encodes a GEF
1162	Saccharomyces cerevisiae	SCER	PMID:15654096,17671161,19496932	S000004368	PSY3	error-free translesion synthesis (GO:0070987),recombinational repair (GO:0000725)	Component of the Shu complex, which promotes error-free DNA repair; Shu complex mediates inhibition of Srs2p function; deletion of PSY3 results in a mutator phenotype; deletion increases sensitivity to anticancer drugs oxaliplatin and cisplatin but not mitomycin C
1163	Saccharomyces cerevisiae	SCER	PMID:11927594,15738391,16892052,17643116	S000004375	Smc6	DNA repair (GO:0006281),double-strand break repair via homologous recombination (GO:0000724)	Component of the SMC5-SMC6 complex; this complex plays a key role in the removal of X-shaped DNA structures that arise between sister chromatids during DNA replication and repair; homologous to S. pombe rad18
1164	Saccharomyces cerevisiae	SCER	PMID:7791775,17334841	S000004391	BDF1	DNA repair (GO:0006281)	Protein involved in transcription initiation at TATA-containing promoters; associates with the basal transcription factor TFIID; contains two bromodomains; corresponds to the C-terminal region of mammalian TAF1; redundant with Bdf2p
1165	Saccharomyces cerevisiae	SCER	PMID:16807089,18638364,19073887	S000004395	Sfp1	metal stress	Transcription factor that controls expression of ribosome biogenesis genes in response to nutrients and stress, regulates G2/M transitions during mitotic cell cycle and DNA-damage response, modulates cell size; regulated by TORC1 and Mrs6p; can form the [ISP+] prion
1166	Saccharomyces cerevisiae	SCER	PMID:21737840	S000004410	CDC73	regulation of transcription-coupled nucleotide-excision repair (GO:0090262)	Component of the Paf1p complex
1167	Saccharomyces cerevisiae	SCER	PMID:15743910,17700056	S000004415	ATG17	autophagic vacuole assembly (GO:0000045)	Scaffold protein responsible for phagophore assembly site organization; regulatory subunit of an autophagy-specific complex that includes Atg1p and Atg13p; stimulates Atg1p kinase activity; human ortholog RB1CC1/FIP200 interacts with p53, which inhibits autophagy in human cells
1168	Saccharomyces cerevisiae	SCER	PMID:17389648,17977804	S000004416	Ntr1	DNA repair	Essential protein that forms a dimer with Ntr2p; also forms a trimer, with Ntr2p and Prp43p, that is involved in spliceosome disassembly; found also in a multisubunit complex with the splicing factor Clf1p; suppressor of prp38-1 mutation
1169	Saccharomyces cerevisiae	SCER	PMID:17846143	S000004419	Mag2	DNA repair	Cytoplasmic protein of unknown function; induced in response to mycotoxin patulin; ubiquitinated protein similar to the human ring finger motif protein RNF10; predicted to be involved in repair of alkylated DNA due to interaction with MAG1
1170	Saccharomyces cerevisiae	SCER	PMID:14734026,17426440,17700056	S000004423	ATG23	positive regulation of macroautophagy (GO:0016239)	Peripheral membrane protein required for the cytoplasm-to-vacuole targeting (Cvt) pathway and efficient macroautophagy; cycles between the phagophore assembly site (PAS) and non-PAS locations; forms a complex with Atg9p and Atg27p
1171	Saccharomyces cerevisiae	SCER	PMID:10908335	S000004434	SIR3	double-strand break repair via nonhomologous end joining (GO:0006303)	Silencing protein that interacts with Sir2p and Sir4p
1172	Saccharomyces cerevisiae	SCER	PMID:18174173	S000004442	Hmg2	ER stress	One of two isozymes of HMG-CoA reductase that convert HMG-CoA to mevalonate, a rate-limiting step in sterol biosynthesis; overproduction induces assembly of peripheral ER membrane arrays and short nuclear-associated membrane stacks
1173	Saccharomyces cerevisiae	SCER	PMID:18757815	S000004465	Gis4	osmotic stress	CAAX box containing protein of unknown function, proposed to be involved in the RAS/cAMP signaling pathway
1174	Saccharomyces cerevisiae	SCER	PMID:10809786,11056165,16862604,17141577,17150183,17187783,17327492,17395014,17561102,17616735,17707237,17720812,17919749,18086556,18178164,18199679,18206664,18375620,18439143,18627600,18638364,18708137,18795957,18959030,19017469,19025642,19106090,19140447	S000004466	YAP1	regulation of transcription from RNA polymerase II promoter in response to oxidative stress (GO:0043619),response to heat (GO:0009408),response to singlet oxygen (GO:0000304)	Basic leucine zipper (bZIP) transcription factor required for oxidative stress tolerance; activated by H2O2 through the multistep formation of disulfide bonds and transit from the cytoplasm to the nucleus; mediates resistance to cadmium
1175	Saccharomyces cerevisiae	SCER	PMID:20042611	S000004470	SPT5	transcription-coupled nucleotide-excision repair (GO:0006283)	Protein regulating Pol I and II transcription and pre-mRNA processing
1176	Saccharomyces cerevisiae	SCER	PMID:16595192	S000004472	RAD33	nucleotide-excision repair (GO:0006289)	Protein involved in nucleotide excision repair
1177	Saccharomyces cerevisiae	SCER	PMID:14645538	S000004476	TRM9	response to stress (GO:0006950)	tRNA methyltransferase
1178	Saccharomyces cerevisiae	SCER	PMID:1938887,17934734	S000004483	UNG1	DNA repair (GO:0006281)	Uracil-DNA glycosylase, required for repair of uracil in DNA formed by spontaneous cytosine deamination, not required for strand-specific mismatch repair, cell-cycle regulated, expressed in late G1, localizes to mitochondria and nucleus
1179	Saccharomyces cerevisiae	SCER	PMID:14690591,15738391	S000004485	NSE5	DNA repair (GO:0006281)
1180	Saccharomyces cerevisiae	SCER	PMID:8344960,15051715,15210711,17121842,17535927,17671363,18051751,18271751,18725414,19106090,19543365	S000004490	Tsa1	cellular response to oxidative stress (GO:0034599),DNA damage checkpoint (GO:0000077),DNA protection (GO:0042262),response to hydroperoxide (GO:0033194)	Thioredoxin peroxidase, acts as both a ribosome-associated and free cytoplasmic antioxidant; self-associates to form a high-molecular weight chaperone complex under oxidative stress; deletion results in mutator phenotype
1181	Saccharomyces cerevisiae	SCER	PMID:7038396,10357855,11459961,11459983,11606529,15568977,16565518,16987715,17040915,17447848,17643116,17785441,17888746,17905819,17923688,18026727,18039855,18085829	S000004494	Rad52	DNA recombinase assembly (GO:0000730),double-strand break repair via break-induced replication (GO:0000727),double-strand break repair via single-strand annealing (GO:0045002),double-strand break repair via synthesis-dependent strand annealing (GO:0045003),meiotic DNA recombinase assembly (GO:0000707),postreplication repair (GO:0006301)	Protein that stimulates strand exchange by facilitating Rad51p binding to single-stranded DNA; anneals complementary single-stranded DNA; involved in the repair of double-strand breaks in DNA during vegetative growth and meiosis
1182	Saccharomyces cerevisiae	SCER	PMID:18427809	S000004506	Cat2	oxidative stress	Carnitine acetyl-CoA transferase present in both mitochondria and peroxisomes, transfers activated acetyl groups to carnitine to form acetylcarnitine which can be shuttled across membranes
1183	Saccharomyces cerevisiae	SCER	PMID:9774971,18287812	S000004523	Sml1	response to DNA damage stimulus (GO:0006974)	Ribonucleotide reductase inhibitor involved in regulating dNTP production; regulated by Mec1p and Rad53p during DNA damage and S phase
1184	Saccharomyces cerevisiae	SCER	PMID:8643552,11239005	S000004525	OGG1	base-excision repair, AP site formation (GO:0006285),DNA repair (GO:0006281)	Mitochondrial glycosylase/lyase
1185	Saccharomyces cerevisiae	SCER	PMID:16816432,17257907	S000004526	Pif1	DNA repair	DNA helicase; exists in a nuclear form that acts as a catalytic inhibitor of telomerase; and as a mitochondrial form involved in repair and recombination of mitochondrial DNA; mutations affect zinc and iron homeostasis
1186	Saccharomyces cerevisiae	SCER	PMID:12401799	S000004535	DAK1	response to stress (GO:0006950)	Dihydroxyacetone kinase
1187	Saccharomyces cerevisiae	SCER	PMID:18946088	S000004539	Fpr3	heat stress	Nucleolar peptidyl-prolyl cis-trans isomerase (PPIase); FK506 binding protein; phosphorylated by casein kinase II (Cka1p-Cka2p-Ckb1p-Ckb2p) and dephosphorylated by Ptp1p
1188	Saccharomyces cerevisiae	SCER	PMID:18030745,18240334,18621731,18800175,18959030	S000004541	War1	acid stress	Homodimeric Zn2Cys6 zinc finger transcription factor; binds to a weak acid response element to induce transcription of PDR12 and FUN34, encoding an acid transporter and a putative ammonia transporter, respectively
1189	Saccharomyces cerevisiae	SCER	PMID:17881727	S000004543	Cpr3	oxidative stress	Mitochondrial peptidyl-prolyl cis-trans isomerase (cyclophilin), catalyzes the cis-trans isomerization of peptide bonds N-terminal to proline residues; involved in protein refolding after import into mitochondria
1190	Saccharomyces cerevisiae	SCER	PMID:10094636	S000004551	ALO1	cellular response to oxidative stress (GO:0034599)	D-Arabinono-1,4-lactone oxidase
1191	Saccharomyces cerevisiae	SCER	PMID:10963670	S000004553	UFO1	response to DNA damage stimulus (GO:0006974)	F-box receptor protein
1192	Saccharomyces cerevisiae	SCER	PMID:7559571,7891718,11514439,16793364	S000004560	Rad10	double-strand break repair via single-strand annealing, removal of nonhomologous ends (GO:0000736),meiotic mismatch repair (GO:0000710),nucleotide-excision repair, DNA incision, 5'-to lesion (GO:0006296)	Single-stranded DNA endonuclease (with Rad1p), cleaves single-stranded DNA during nucleotide excision repair and double-strand break repair; subunit of Nucleotide Excision Repair Factor 1 (NEF1); homolog of human ERCC1 protein
1193	Saccharomyces cerevisiae	SCER	PMID:9837904	S000004566	TSL1	response to stress (GO:0006950)	Large subunit of trehalose 6-phosphate synthase/phosphatase complex
1194	Saccharomyces cerevisiae	SCER	PMID:9030687	S000004570	Cac2p	DNA repair (GO:0006281)	Component of the chromatin assembly complex (with Rlf2p and Msi1p) that assembles newly synthesized histones onto recently replicated DNA, required for building functional kinetochores, conserved from yeast to humans
1195	Saccharomyces cerevisiae	SCER	PMID:18258809	S000004571	NUP188	mRNA export from nucleus in response to heat stress (GO:0031990)	Subunit of the nuclear pore complex (NPC)
1196	Saccharomyces cerevisiae	SCER	PMID:17320357	S000004589	NDI1	oxidative stress	NADH:ubiquinone oxidoreductase, transfers electrons from NADH to ubiquinone in the respiratory chain but does not pump protons, in contrast to the higher eukaryotic multisubunit respiratory complex I; phosphorylated; homolog of human AMID
1197	Saccharomyces cerevisiae	SCER	PMID:11931764	S000004596	RSC9	response to stress (GO:0006950)	Component of the RSC chromatin remodeling complex
1198	Saccharomyces cerevisiae	SCER	PMID:18191641	S000004599	Ero1	cellular response to stress	Thiol oxidase required for oxidative protein folding in the endoplasmic reticulum
1199	Saccharomyces cerevisiae	SCER	PMID:18362157	S000004613	HXT2	starvation	High-affinity glucose transporter of the major facilitator superfamily, expression is induced by low levels of glucose and repressed by high levels of glucose
1200	Saccharomyces cerevisiae	SCER	PMID:17439949	S000004630	Tap42	starvation	Essential protein involved in the TOR signaling pathway; physically associates with the protein phosphatase 2A and the SIT4 protein phosphatase catalytic subunits
1201	Saccharomyces cerevisiae	SCER	PMID:12482937	S000004635	HOF1	response to DNA damage stimulus (GO:0006974)	Bud neck-localized
1202	Saccharomyces cerevisiae	SCER	PMID:8641288,10652100,11102521,11292860,15053871,15483057,16710843,17055490,17141577,17150183,17187885,17298585,17570669,17617911,17914901,18070923,18233954,18270585,18359875,18375619,18375620,18492651,18793336,19073887,19702872	S000004640	Msn2	age-dependent response to oxidative stress involved in chronological cell aging (GO:0001324),positive regulation of transcription from RNA polymerase II promoter in response to a hypotonic environment (GO:0061401),positive regulation of transcription from RNA polymerase II promoter in response to arsenic-containing substance (GO:0061395),positive regulation of transcription from RNA polymerase II…	Transcriptional activator related to Msn4p; activated in stress conditions, which results in translocation from the cytoplasm to the nucleus; binds DNA at stress response elements of responsive genes, inducing gene expression
1203	Saccharomyces cerevisiae	SCER	PMID:17460215,19073887	S000004641	CCS1	positive regulation of transcription from RNA polymerase II promoter in response to arsenic-containing substance (GO:0061395),removal of superoxide radicals (GO:0019430)	Copper chaperone for superoxide dismutase Sod1p, involved in oxidative stress protection; Met-X-Cys-X2-Cys motif within the N-terminal portion is involved in insertion of copper into Sod1p under conditions of copper deprivation
1204	Saccharomyces cerevisiae	SCER	PMID:19204085	S000004642	SUB1	hyperosmotic response (GO:0006972),regulation of transcription from RNA polymerase II promoter in response to stress (GO:0043618)	Transcriptional coactivator
1205	Saccharomyces cerevisiae	SCER	PMID:16219777	S000004651	CSM3	DNA repair (GO:0006281)	Replication fork associated factor
1206	Saccharomyces cerevisiae	SCER	PMID:18756096	S000004662	FET3	oxidative stress	Ferro-O2-oxidoreductase required for high-affinity iron uptake and involved in mediating resistance to copper ion toxicity, belongs to class of integral membrane multicopper oxidases
1207	Saccharomyces cerevisiae	SCER	PMID:21299653	S000004674	MOT3	cellular hyperosmotic response (GO:0071474)	Transcriptional repressor and activator with two C2-H2 zinc fingers
1208	Saccharomyces cerevisiae	SCER	PMID:11448778,15708575,19736318	S000004681	PDS5	double-strand break repair (GO:0006302)	Protein required for establishment and maintenance of sister chromatid condensation and cohesion, colocalizes with cohesin on chromosomes, may function as a protein-protein interaction scaffold; also required during meiosis
1209	Saccharomyces cerevisiae	SCER	PMID:16793392,17636027,17636314	S000004683	Ctf18	double-strand break repair via homologous recombination (GO:0000724)	Subunit of a complex with Ctf8p that shares some subunits with Replication Factor C and is required for sister chromatid cohesion; may have overlapping functions with Rad24p in the DNA damage replication checkpoint
1210	Saccharomyces cerevisiae	SCER	PMID:18753406	S000004684	Sec14	UPR	Phosphatidylinositol/phosphatidylcholine transfer protein; involved in regulating PtdIns, PtdCho, and ceramide metabolism, products of which regulate intracellular transport and UPR; functionally homologous to mammalian PITPs
1211	Saccharomyces cerevisiae	SCER	PMID:12482937	S000004697	NPL6	response to DNA damage stimulus (GO:0006974)	Component of the RSC chromatin remodeling complex
1212	Saccharomyces cerevisiae	SCER	PMID:10652251	S000004698	AIP1	response to osmotic stress (GO:0006970)	Actin cortical patch component
1213	Saccharomyces cerevisiae	SCER	PMID:18042468	S000004711	PGM2	heat stress	Phosphoglucomutase, catalyzes the conversion from glucose-1-phosphate to glucose-6-phosphate, which is a key step in hexose metabolism; functions as the acceptor for a Glc-phosphotransferase
1214	Saccharomyces cerevisiae	SCER	PMID:10908335,11016833,17101301,17589524,17762868	S000004712	YKu80	double-strand break repair via homologous recombination (GO:0000724),double-strand break repair via nonhomologous end joining (GO:0006303)	Subunit of the telomeric Ku complex (Yku70p-Yku80p), involved in telomere length maintenance, structure and telomere position effect; relocates to sites of double-strand cleavage to promote nonhomologous end joining during DSB repair
1215	Saccharomyces cerevisiae	SCER	PMID:10652251,12391157	S000004715	MYO5	response to osmotic stress (GO:0006970),response to salt stress (GO:0009651)	One of two type I myosins
1216	Saccharomyces cerevisiae	SCER	PMID:22072789	S000004732	STO1	response to osmotic stress (GO:0006970)	Large subunit of the nuclear mRNA cap-binding protein complex
1217	Saccharomyces cerevisiae	SCER	PMID:17694079	S000004734	SAS2	DNA repair	Histone acetyltransferase (HAT) catalytic subunit of the SAS complex (Sas2p-Sas4p-Sas5p), which acetylates free histones and nucleosomes and regulates transcriptional silencing; member of the MYSTacetyltransferase family
1218	Saccharomyces cerevisiae	SCER	PMID:1736091,12509272,15761611,17447848,18006388	S000004745	Pso2	DNA repair (GO:0006281),double-strand break repair (GO:0006302)	Nuclease required for a post-incision step in the repair of DNA single and double-strand breaks that result from interstrand crosslinks produced by a variety of mono- and bi-functional psoralen derivatives; induced by UV-irradiation
1219	Saccharomyces cerevisiae	SCER	PMID:12529445	S000004747	RIM11	response to stress (GO:0006950)
1220	Saccharomyces cerevisiae	SCER	PMID:10628972	S000004748	SIP5	cellular response to glucose starvation (GO:0042149)
1221	Saccharomyces cerevisiae	SCER	PMID:12077312	S000004760	YIM1	response to DNA damage stimulus (GO:0006974)	Protein of unknown function
1222	Saccharomyces cerevisiae	SCER	PMID:12783866	S000004765	TPP1	DNA repair (GO:0006281)
1223	Saccharomyces cerevisiae	SCER	PMID:11897782	S000004769	ATG16	macroautophagy (GO:0016236)	Protein that interacts with Atg12p-Atg5p during Atg8 conjugation
1224	Saccharomyces cerevisiae	SCER	PMID:2685551,16303135,16702432,17210669,17510385,18031259,18505871	S000004777	PMS2	meiotic mismatch repair (GO:0000710),mismatch repair (GO:0006298)	Protein required for mismatch repair in mitosis and meiosis as well as crossing over during meiosis; forms a complex with Pms1p and Msh2p-Msh3p during mismatch repair; human homolog is associated with hereditary non-polyposis colon cancer
1225	Saccharomyces cerevisiae	SCER	PMID:17221190,17953569	S000004779	ALD3	osmotic stress	Cytoplasmic aldehyde dehydrogenase, involved in beta-alanine synthesis; uses NAD+ as the preferred coenzyme; very similar to Ald2p; expression is induced by stress and repressed by glucose
1226	Saccharomyces cerevisiae	SCER	PMID:10407263	S000004780	Ald2p	response to osmotic stress (GO:0006970)	Cytoplasmic aldehyde dehydrogenase
1227	Saccharomyces cerevisiae	SCER	PMID:10409737,10722658	S000004783	HOT1	cellular hyperosmotic salinity response (GO:0071475),positive regulation of transcription from RNA polymerase II promoter in response to osmotic stress (GO:0061393)
1228	Saccharomyces cerevisiae	SCER	PMID:2111448	S000004784	DDR48	DNA repair (GO:0006281)	DNA damage-responsive protein
1229	Saccharomyces cerevisiae	SCER	PMID:21420397	S000004787	SIP18	cellular response to water deprivation (GO:0042631)	Phospholipid-binding hydrophilin with a role in dessication resistance
1230	Saccharomyces cerevisiae	SCER	PMID:2674684,17923092	S000004798	Hsp90	response to stress (GO:0006950)	Cytoplasmic chaperone of the Hsp90 family, redundant in function and nearly identical with Hsp82p, and together they are essential; expressed constitutively at 10-fold higher basal levels than HSP82 and induced 2-3 fold by heat shock
1231	Saccharomyces cerevisiae	SCER	PMID:12482937,16816432,17114288,17399687,17506834,17662941,18166135,18195102,18806779	S000004802	Sgs1	DNA double-strand break processing (GO:0000729),double-strand break repair via homologous recombination (GO:0000724),gene conversion at mating-type locus, DNA double-strand break processing (GO:0031292),intra-S DNA damage checkpoint (GO:0031573),meiotic DNA double-strand break processing (GO:0000706),response to DNA damage stimulus (GO:0006974)	Nucleolar DNA helicase of the RecQ family; involved in genome integrity maintenance; regulates chromosome synapsis and meiotic joint molecule/crossover formation; potential role as repressor of a subset of rapamycin responsive genes; rapidly lost in response to rapamycin in Rrd1p-dependent manner; similar to human BLM and WRN proteins implicated in Bloom and Werner syndromes
1232	Saccharomyces cerevisiae	SCER	PMID:8516285,10915862	S000004814	RAD14	nucleotide-excision repair, DNA damage recognition (GO:0000715)	Protein that recognizes and binds damaged DNA during NER
1233	Saccharomyces cerevisiae	SCER	PMID:9817751	S000004827	SCJ1	response to unfolded protein (GO:0006986)	One of several homologs of bacterial chaperone DnaJ
1234	Saccharomyces cerevisiae	SCER	PMID:7789757,9334324,12399380,15546877,15568977,15589152,15757898,15852023,16765654,17178837,17188035,17321803,17349953,17396017,17426050,17587229,17589524,17643116,17674145,17698079,17762868,17802953,17936710,17989249,18003902,18007598,20040573	S000004837	MRE11	base-excision repair (GO:0006284),DNA repair (GO:0006281),double-strand break repair via break-induced replication (GO:0000727),double-strand break repair via nonhomologous end joining (GO:0006303),meiotic DNA double-strand break processing (GO:0000706)	Subunit of a complex with Rad50p and Xrs2p (MRX complex) that functions in repair of DNA double-strand breaks and in telomere stability, exhibits nuclease activity that appears to be required for MRX function; widely conserved
1235	Saccharomyces cerevisiae	SCER	PMID:11031268	S000004862	GAD1	cellular response to oxidative stress (GO:0034599)	Glutamate decarboxylase
1236	Saccharomyces cerevisiae	SCER	PMID:7500933	S000004864	HOR7	response to stress (GO:0006950)	Protein of unknown function
1237	Saccharomyces cerevisiae	SCER	PMID:9837904	S000004874	TPS3	response to stress (GO:0006950)	Regulatory subunit of trehalose-6-phosphate synthase complex
1238	Saccharomyces cerevisiae	SCER	PMID:20398213	S000004876	SAP30	positive regulation of transcription from RNA polymerase II promoter in response to heat stress (GO:0061408)	Subunit of a histone deacetylase complex
1239	Saccharomyces cerevisiae	SCER	PMID:18995839	S000004889	Dsk2	cytotoxic stress	Nuclear-enriched ubiquitin-like polyubiquitin-binding protein, required for spindle pole body (SPB) duplication and for transit through the G2/M phase of the cell cycle, involved in proteolysis, interacts with the proteasome
1240	Saccharomyces cerevisiae	SCER	PMID:18667581	S000004893	Cat8	osmotic stress	Zinc cluster transcriptional activator necessary for derepression of a variety of genes under non-fermentative growth conditions, active after diauxic shift, binds carbon source responsive elements
1241	Saccharomyces cerevisiae	SCER	PMID:10908335,11016833,17101301,17321803,17589524,17697124,18003698,18003902,19669493	S000004897	HDF1	double-strand break repair via break-induced replication (GO:0000727),double-strand break repair via homologous recombination (GO:0000724),double-strand break repair via nonhomologous end joining (GO:0006303)	Subunit of the telomeric Ku complex (Yku70p-Yku80p), involved in telomere length maintenance, structure and telomere position effect; relocates to sites of double-strand cleavage to promote nonhomologous end joining during DSB repair
1242	Saccharomyces cerevisiae	SCER	PMID:17656326	S000004916	Atm1	oxidative stress	Mitochondrial inner membrane ATP-binding cassette (ABC) transporter, exports mitochondrially synthesized precursors of iron-sulfur (Fe/S) clusters to the cytosol
1243	Saccharomyces cerevisiae	SCER	PMID:18206664	S000004948	PET8	oxidative stress	S-adenosylmethionine transporter of the mitochondrial inner membrane, member of the mitochondrial carrier family; required for biotin biosynthesis and respiratory growth
1244	Saccharomyces cerevisiae	SCER	PMID:9407035,9559673,11523797,17386265,17557846,18294196,18362157,18818649	S000004972	Crz1	positive regulation of transcription from RNA polymerase II promoter in response to increased salt (GO:0061404)	Transcription factor that activates transcription of genes involved in stress response; nuclear localization is positively regulated by calcineurin-mediated dephosphorylation
1245	Saccharomyces cerevisiae	SCER	PMID:21460225	S000004976	HHT2	global genome nucleotide-excision repair (GO:0070911)	Histone H3
1246	Saccharomyces cerevisiae	SCER	PMID:10514564	S000004977	SIW14	response to stress (GO:0006950)	Tyrosine phosphatase involved in actin organization and endocytosis
1247	Saccharomyces cerevisiae	SCER	PMID:15096093	S000004981	NCE103	cellular response to oxidative stress (GO:0034599)	Carbonic anhydrase
1248	Saccharomyces cerevisiae	SCER	PMID:18296751	S000004992	Slm2	heat stress	Phosphoinositide PI4,5P(2) binding protein, forms a complex with Slm1p; acts downstream of Mss4p in a pathway regulating actin cytoskeleton organization in response to stress; phosphorylated by the TORC2 complex
1249	Saccharomyces cerevisiae	SCER	PMID:17495930	S000004998	Msg5	oxidative stress	Dual-specificity protein phosphatase; exists in 2 isoforms; required for maintenance of a low level of signaling through the cell integrity pathway, adaptive response to pheromone; regulates and is regulated by Slt2p; dephosphorylates Fus3p
1250	Saccharomyces cerevisiae	SCER	PMID:17985367	S000005008	Ydj1	UPR	Type I HSP40 co-chaperone involved in regulation of the HSP90 and HSP70 functions; involved in protein translocation across membranes; member of the DnaJ family
1251	Saccharomyces cerevisiae	SCER	PMID:17187761	S000005024	EOS1	cellular response to oxidative stress (GO:0034599)	Protein involved in N-glycosylation; deletion mutation confers sensitivity to exidative stress and shows synthetic lethality with mutations in the spindle checkpoint genes BUB3 and MAD1; YNL080C is not an essential gene
1252	Saccharomyces cerevisiae	SCER	PMID:2685551,16702432,18505871	S000005026	PMS1	meiotic mismatch repair (GO:0000710),mismatch repair (GO:0006298)	ATP-binding protein required for mismatch repair in mitosis and meiosis; functions as a heterodimer with Mlh1p, binds double- and single-stranded DNA via its N-terminal domain, similar to E. coli MutL
1253	Saccharomyces cerevisiae	SCER	PMID:18617998	S000005029	MKT1	response to DNA damage stimulus (GO:0006974)	Protein that forms a complex with Pbp1p
1254	Saccharomyces cerevisiae	SCER	PMID:17671091	S000005032	Top2	DNA repair	Topoisomerase II, relieves torsional strain in DNA by cleaving and re-sealing the phosphodiester backbone of both positively and negatively supercoiled DNA; cleaves complementary strands; localizes to axial cores in meiosis
1255	Saccharomyces cerevisiae	SCER	PMID:11816027	S000005035	NST1	response to salt stress (GO:0009651)	Protein of unknown function
1256	Saccharomyces cerevisiae	SCER	PMID:20398213	S000005041	PHO23	positive regulation of transcription from RNA polymerase II promoter in response to heat stress (GO:0061408)	Probable component of the Rpd3 histone deacetylase complex, involved
1257	Saccharomyces cerevisiae	SCER	PMID:18156291,18225956,18375619,18378900	S000005042	Ras2	starvation	GTP-binding protein that regulates the nitrogen starvation response, sporulation, and filamentous growth; farnesylation and palmitoylation required for activity and localization to plasma membrane; homolog of mammalian Ras proto-oncogenes
1258	Saccharomyces cerevisiae	SCER	PMID:11408586	S000005043	OCA1	cellular response to oxidative stress (GO:0034599)	Putative protein tyrosine phosphatase
1259	Saccharomyces cerevisiae	SCER	PMID:2651896,10025407,SGDREF:S000146947	S000005046	POL1	DNA synthesis involved in DNA repair (GO:0000731),gene conversion at mating-type locus, DNA repair synthesis (GO:0000734)	Catalytic subunit of the DNA polymerase I alpha-primase complex
1260	Saccharomyces cerevisiae	SCER	PMID:17327492,18308733	S000005047	Met4	metal stress	Leucine-zipper transcriptional activator, responsible for the regulation of the sulfur amino acid pathway, requires different combinations of the auxiliary factors Cbf1p, Met28p, Met31p and Met32p
1261	Saccharomyces cerevisiae	SCER	PMID:16135807	S000005051	YAF9	DNA repair (GO:0006281)	Subunit of NuA4 histone H4 acetyltransferase and SWR1 complexes
1262	Saccharomyces cerevisiae	SCER	PMID:18202552	S000005060	Chf2	DNA repair	Protein involved in ubiquitination; plays a role in regulating spindle position and orientation; functionally redundant with Dma1p; orthologous to human RNF8 protein, also has sequence similarity to human Chfr
1263	Saccharomyces cerevisiae	SCER	PMID:18946088	S000005067	Ynm3	cellular response to heat (GO:0034605)	Serine protease and general molecular chaperone; involved in response to heat stress and promotion of apoptosis; may contribute to lipid homeostasis; sequence similarity to the mammalian Omi/HtrA2 family of serine proteases
1264	Saccharomyces cerevisiae	SCER	PMID:12399380	S000005077	FYV6	double-strand break repair via nonhomologous end joining (GO:0006303)	Protein of unknown function
1265	Saccharomyces cerevisiae	SCER	PMID:15353583,16135807	S000005080	EAF7	DNA repair (GO:0006281)	Subunit of the NuA4 histone acetyltransferase complex
1266	Saccharomyces cerevisiae	SCER	PMID:17537816	S000005083	THO2	transcription-coupled nucleotide-excision repair (GO:0006283)	Subunit of the THO complex
1267	Saccharomyces cerevisiae	SCER	PMID:15950549	S000005089	MFA2	DNA repair	Mating pheromone a-factor, made by a cells; interacts with alpha cells to induce cell cycle arrest and other responses leading to mating; biogenesis involves C-terminal modification, N-terminal proteolysis, and export; also encoded by MFA1
1268	Saccharomyces cerevisiae	SCER	PMID:9858577,10825197,11113177,11230135,12086627,17568771,18201562	S000005111	Sko1	positive regulation of transcription from RNA polymerase II promoter in response to osmotic stress (GO:0061393)	Basic leucine zipper transcription factor of the ATF/CREB family; forms a complex with Tup1p and Cyc8p to both activate and repress transcription; cytosolic and nuclear protein involved in osmotic and oxidative stress responses
1269	Saccharomyces cerevisiae	SCER	PMID:11561734	S000005122	Rps3p	response to DNA damage stimulus (GO:0006974)	Protein component of the small (40S) ribosomal subunit, has apurinic/apyrimidinic (AP) endonuclease activity; essential for viability; has similarity to E. coli S3 and rat S3 ribosomal proteins
1270	Saccharomyces cerevisiae	SCER	PMID:18621925	S000005124	Rho5	osmotic stress	Non-essential small GTPase of the Rho/Rac subfamily of Ras-like proteins, likely involved in protein kinase C (Pkc1p)-dependent signal transduction pathway that controls cell integrity
1271	Saccharomyces cerevisiae	SCER	PMID:18621925	S000005127	Npr1	osmotic stress	Protein kinase that stabilizes several plasma membrane amino acid transporters by antagonizing their ubiquitin-mediated degradation; phosphorylates Aly2p
1272	Saccharomyces cerevisiae	SCER	PMID:10681550	S000005134	YNL190W	cellular response to water deprivation (GO:0042631)	Cell wall protein of unknown function
1273	Saccharomyces cerevisiae	SCER	PMID:15598824,16299494	S000005145	PSY2	negative regulation of DNA damage checkpoint (GO:2000002),response to DNA damage stimulus (GO:0006974)	Subunit of protein phosphatase PP4 complex
1274	Saccharomyces cerevisiae	SCER	PMID:19723765	S000005153	SSB2	cellular response to glucose starvation (GO:0042149)	Cytoplasmic ATPase that is a ribosome-associated molecular chaperone
1275	Saccharomyces cerevisiae	SCER	PMID:16096640,18638364	S000005160	Rap1	protection from non-homologous end joining at telomere (GO:0031848)	DNA-binding protein involved in either activation or repression of transcription, depending on binding site context; also binds telomere sequences and plays a role in telomeric position effect (silencing) and telomere structure
1276	Saccharomyces cerevisiae	SCER	PMID:16809783,16949354	S000005162	Mgs1	regulation of DNA repair (GO:0006282)	Protein with DNA-dependent ATPase and ssDNA annealing activities involved in maintenance of genome; interacts functionally with DNA polymerase delta; homolog of human Werner helicase interacting protein (WHIP)
1277	Saccharomyces cerevisiae	SCER	PMID:11149920	S000005167	ATG4	autophagic vacuole assembly (GO:0000045)	Conserved cysteine protease required for autophagy
1278	Saccharomyces cerevisiae	SCER	PMID:17454141	S000005173	Ure2	oxidative stress	Nitrogen catabolite repression transcriptional regulator that acts by inhibition of GLN3 transcription in good nitrogen source; has glutathione peroxidase activity and can mutate to acquire GST activity; altered form creates [URE3] prion
1279	Saccharomyces cerevisiae	SCER	PMID:7586028,9480895,17085636,17157197,18003902	S000005185	ZWF1	response to hydrogen peroxide (GO:0042542)	Glucose-6-phosphate dehydrogenase (G6PD), catalyzes the first step of the pentose phosphate pathway; involved in adapting to oxidatve stress; homolog of the human G6PD which is deficient in patients with hemolytic anemia
1280	Saccharomyces cerevisiae	SCER	PMID:11382761	S000005186	ATG2	autophagic vacuole assembly (GO:0000045)	Peripheral membrane protein required for autophagic vesicle formation
1281	Saccharomyces cerevisiae	SCER	PMID:18036332	S000005190	VPS75	double-strand break repair via nonhomologous end joining (GO:0006303)	NAP family histone chaperone; binds to histones and Rtt109p, stimulating histone acetyltransferase activity; possesses nucleosome assembly activity in vitro; proposed role in vacuolar protein sorting and in double-strand break repair
1282	Saccharomyces cerevisiae	SCER	PMID:9334324,11459961,12399380,15546877,15568977,15589152,15757898,15852023,16765654,17349953,17396017,17426050,17589524,17674145,17698079,17936710,18007598,20040573	S000005194	Rad50	base-excision repair (GO:0006284),double-strand break repair via break-induced replication (GO:0000727),double-strand break repair via nonhomologous end joining (GO:0006303),meiotic DNA double-strand break processing (GO:0000706)	Subunit of MRX complex, with Mre11p and Xrs2p, involved in processing double-strand DNA breaks in vegetative cells, initiation of meiotic DSBs, telomere maintenance, and nonhomologous end joining
1283	Saccharomyces cerevisiae	SCER	PMID:7731983	S000005203	ATX1	cellular response to oxidative stress (GO:0034599)	Cytosolic copper metallochaperone
1284	Saccharomyces cerevisiae	SCER	PMID:9745046,10025407	S000005206	POL2	DNA synthesis involved in DNA repair (GO:0000731),double-strand break repair via nonhomologous end joining (GO:0006303),mismatch repair (GO:0006298),nucleotide-excision repair (GO:0006289)	Catalytic subunit of DNA polymerase (II) epsilon
1285	Saccharomyces cerevisiae	SCER	PMID:10652251	S000005215	Bni1p	response to osmotic stress (GO:0006970)	Formin, nucleates the formation of linear actin filaments, involved in cell processes such as budding and mitotic spindle orientation which require the formation of polarized actin cables, functionally redundant with BNR1
1286	Saccharomyces cerevisiae	SCER	PMID:16219777	S000005217	TOF1	DNA repair (GO:0006281)	Subunit of a replication-pausing checkpoint complex
1287	Saccharomyces cerevisiae	SCER	PMID:12504007	S000005225	HCH1	response to stress (GO:0006950)
1288	Saccharomyces cerevisiae	SCER	PMID:10348843	S000005227	WSC2	response to heat (GO:0009408)	Sensor-transducer of the PKC1-MPK1 signaling pathway
1289	Saccharomyces cerevisiae	SCER	PMID:20417603	S000005233	PCL1	positive regulation of macroautophagy (GO:0016239)	Cyclin
1290	Saccharomyces cerevisiae	SCER	PMID:10072354	S000005234	RFC3	mismatch repair (GO:0006298)	Subunit of heteropentameric Replication factor C (RF-C)
1291	Saccharomyces cerevisiae	SCER	PMID:16778768	S000005242	Cla4p	response to osmotic stress (GO:0006970)	Cdc42p activated signal transducing kinase of the PAK family
1292	Saccharomyces cerevisiae	SCER	PMID:21673967	S000005249	BXI1	endoplasmic reticulum unfolded protein response (GO:0030968)	Protein involved in apoptosis
1293	Saccharomyces cerevisiae	SCER	PMID:12399380,12529445	S000005251	MCK1	double-strand break repair via nonhomologous end joining (GO:0006303),response to stress (GO:0006950)	Protein serine/threonine/tyrosine (dual-specificity) kinase
1294	Saccharomyces cerevisiae	SCER	PMID:15992824	S000005254	ZIM17	response to unfolded protein (GO:0006986)	Heat shock protein with a zinc finger motif
1295	Saccharomyces cerevisiae	SCER	PMID:8910442,9093844	S000005256	RFA2	DNA repair (GO:0006281),double-strand break repair via homologous recombination (GO:0000724),nucleotide-excision repair (GO:0006289)
1296	Saccharomyces cerevisiae	SCER	PMID:17339336,20398213	S000005274	Rpd3	positive regulation of transcription from RNA polymerase II promoter in response to heat stress (GO:0061408)	Histone deacetylase; regulates transcription, silencing, and other processes by influencing chromatin remodeling; forms at least two different complexes which have distinct functions and members
1297	Saccharomyces cerevisiae	SCER	PMID:11149920,17700056	S000005290	ATG3	autophagic vacuole assembly (GO:0000045)	E2-like enzyme involved in autophagy and the cytoplasm-to-vacuole targeting (Cvt) pathway; plays a role in formation of Atg8p-phosphatidylethanolamine conjugates, which are involved in membrane dynamics during autophagy and Cvt
1298	Saccharomyces cerevisiae	SCER	PMID:7624781,9482735,12857882,17237521,17348032,17951522	S000005314	SSK2	MAPK cascade involved in osmosensory signaling pathway (GO:0000161),osmosensory signaling pathway via two-component system (GO:0007234),response to osmotic stress (GO:0006970)	MAP kinase kinase kinase of the HOG1 mitogen-activated signaling pathway; interacts with Ssk1p, leading to autophosphorylation and activation of Ssk2p which phosphorylates Pbs2p; also mediates actin cytoskeleton recovery from osmotic stress
1299	Saccharomyces cerevisiae	SCER	PMID:17556048	S000005334	Bre5	DNA repair	Ubiquitin protease cofactor, forms deubiquitination complex with Ubp3p that coregulates anterograde and retrograde transport between the endoplasmic reticulum and Golgi compartments; null is sensitive to brefeldin A
1300	Saccharomyces cerevisiae	SCER	PMID:11409174,18003902,18806210	S000005357	AIF1	response to singlet oxygen (GO:0000304)	Mitochondrial cell death effector that translocates to the nucleus in response to apoptotic stimuli, homolog of mammalian Apoptosis-Inducing Factor, putative reductase
1301	Saccharomyces cerevisiae	SCER	PMID:20417603	S000005361	PHO80	negative regulation of macroautophagy (GO:0016242)	Cyclin
1302	Saccharomyces cerevisiae	SCER	PMID:14711989,17339336,20398213	S000005364	Sin3	double-strand break repair via nonhomologous end joining (GO:0006303),positive regulation of transcription from RNA polymerase II promoter in response to heat stress (GO:0061408)	Component of the Sin3p-Rpd3p histone deacetylase complex, involved in transcriptional repression and activation of diverse processes, including mating-type switching and meiosis; involved in the maintenance of chromosomal integrity
1303	Saccharomyces cerevisiae	SCER	PMID:17499014,17603101,17671091,18272174	S000005366	Top1	DNA repair	Topoisomerase I, nuclear enzyme that relieves torsional strain in DNA by cleaving and re-sealing the phosphodiester backbone; relaxes both positively and negatively supercoiled DNA; functions in replication, transcription, and recombination
1304	Saccharomyces cerevisiae	SCER	PMID:18806210	S000005376	Cmk2	ER stress	Calmodulin-dependent protein kinase; may play a role in stress response, many CA++/calmodulan dependent phosphorylation substrates demonstrated in vitro, amino acid sequence similar to Cmk1p and mammalian Cam Kinase II
1305	Saccharomyces cerevisiae	SCER	PMID:18753406	S000005378	Tlg2	UPR	Syntaxin-like t-SNARE that forms a complex with Tlg1p and Vti1p and mediates fusion of endosome-derived vesicles with the late Golgi; binds Vps45p, which prevents Tlg2p degradation and also facilitates t-SNARE complex formation; homologous to mammalian SNARE protein syntaxin 16 (Sx16)
1306	Saccharomyces cerevisiae	SCER	PMID:11927594,15738391,17643116,19995966	S000005394	Smc5	DNA repair (GO:0006281),recombinational repair (GO:0000725)	Component of the SMC5-SMC6 complex; this complex plays a key role in the removal of X-shaped DNA structures that arise between sister chromatids during DNA replication and repair; binds single-stranded DNA and has ATPase activity; S. pombe homolog forms a heterodimer with S. pombe Rad18p that is involved in DNA repair
1307	Saccharomyces cerevisiae	SCER	PMID:9826748,14500818,19029246	S000005403	Ntg2	base-excision repair (GO:0006284),base-excision repair, AP site formation (GO:0006285)	DNA N-glycosylase and apurinic/apyrimidinic (AP) lyase involved in base excision repair, localizes to the nucleus; sumoylated
1308	Saccharomyces cerevisiae	SCER	PMID:17989693	S000005405	Psk2	starvation	One of two (see also PSK1) PAS domain containing S/T protein kinases; regulates sugar flux and translation in response to an unknown metabolite by phosphorylating Ugp1p and Gsy2p (sugar flux) and Caf20p, Tif11p and Sro9p
1309	Saccharomyces cerevisiae	SCER	PMID:10809786	S000005409	Gsh2p	response to heat (GO:0009408)	Glutathione synthetase, catalyzes the ATP-dependent synthesis of glutathione (GSH) from gamma-glutamylcysteine and glycine; induced by oxidative stress and heat shock
1310	Saccharomyces cerevisiae	SCER	PMID:18206664	S000005411	GAL11	oxidative stress	Subunit of the RNA polymerase II mediator complex; associates with core polymerase subunits to form the RNA polymerase II holoenzyme; affects transcription by acting as target of activators and repressors; forms part of the tail domain of mediator
1311	Saccharomyces cerevisiae	SCER	PMID:9473471	S000005413	DDR2	response to stress (GO:0006950)	Multistress response protein
1312	Saccharomyces cerevisiae	SCER	PMID:17994632	S000005419	Arg1	heat stress; osmotic stress	Arginosuccinate synthetase, catalyzes the formation of L-argininosuccinate from citrulline and L-aspartate in the arginine biosynthesis pathway; potential Cdc28p substrate
1313	Saccharomyces cerevisiae	SCER	PMID:18698584	S000005420	GPD2	intracellular accumulation of glycerol	NAD-dependent glycerol 3-phosphate dehydrogenase, homolog of Gpd1p, expression is controlled by an oxygen-independent signaling pathway required to regulate metabolism under anoxic conditions; located in cytosol and mitochondria
1314	Saccharomyces cerevisiae	SCER	PMID:8393782	S000005425	MET22	hyperosmotic salinity response (GO:0042538)	Bisphosphate-3'-nucleotidase
1315	Saccharomyces cerevisiae	SCER	PMID:17537816	S000005433	THP1	transcription-coupled nucleotide-excision repair (GO:0006283)	Nuclear pore-associated protein
1316	Saccharomyces cerevisiae	SCER	PMID:15629464,19010334	S000005441	CCS1	response to stress (GO:0006950)	GTPase-activating protein that negatively regulates RAS by converting it from the GTP- to the GDP-bound inactive form, required for reducing cAMP levels under nutrient limiting conditions, has similarity to Ira1p and human neurofibromin
1317	Saccharomyces cerevisiae	SCER	PMID:9559673	S000005449	HAL9	response to salt stress (GO:0009651)	Putative transcription factor containing a zinc finger
1318	Saccharomyces cerevisiae	SCER	PMID:1334021,8056309,9520271,10523644,15811858,16214425,16600868,16702432,17113727,17157869,17531814,17573527,17636021,17996701,18031259,SGDREF:S000146947	S000005450	MSH2	meiotic mismatch repair (GO:0000710),mismatch repair (GO:0006298),postreplication repair (GO:0006301)	Protein that forms heterodimers with Msh3p and Msh6p that bind to DNA mismatches to initiate the mismatch repair process; contains a Walker ATP-binding motif required for repair activity; Msh2p-Msh6p binds to and hydrolyzes ATP
1319	Saccharomyces cerevisiae	SCER	PMID:10072354	S000005454	RFC4	mismatch repair (GO:0006298)	Subunit of heteropentameric Replication factor C (RF-C)
1320	Saccharomyces cerevisiae	SCER	PMID:17101780,18296441,18296751	S000005460	Pkh2	heat stress	Serine/threonine protein kinase involved in sphingolipid-mediated signaling pathway that controls endocytosis; activates Ypk1p and Ykr2p, components of signaling cascade required for maintenance of cell wall integrity; redundant with Pkh1p
1321	Saccharomyces cerevisiae	SCER	PMID:10348843,17390123	S000005465	WSC3	response to heat (GO:0009408)	Partially redundant sensor-transducer of the stress-activated PKC1-MPK1 signaling pathway involved in maintenance of cell wall integrity; involved in the response to heat shock and other stressors; regulates 1,3-beta-glucan synthesis
1322	Saccharomyces cerevisiae	SCER	PMID:17224918	S000005468	Ino4	starvation	Transcription factor required for derepression of inositol-choline-regulated genes involved in phospholipid synthesis; forms a complex, with Ino2p, that binds the inositol-choline-responsive element through a basic helix-loop-helix domain
1323	Saccharomyces cerevisiae	SCER	PMID:12949174	S000005469	ZEO1	response to stress (GO:0006950)	Peripheral membrane protein of the plasma membrane
1324	Saccharomyces cerevisiae	SCER	PMID:17983848	S000005475	Trf4	base-excision repair (GO:0006284)	Non-canonical poly(A) polymerase, involved in nuclear RNA degradation as a component of the TRAMP complex; catalyzes polyadenylation of hypomodified tRNAs, and snoRNA and rRNA precursors; overlapping but non-redundant functions with Trf5p
1325	Saccharomyces cerevisiae	SCER	PMID:10409737,15773992	S000005476	MSN1	cellular hyperosmotic salinity response (GO:0071475),cellular response to heat (GO:0034605),positive regulation of transcription from RNA polymerase II promoter in response to stress (GO:0036003)
1326	Saccharomyces cerevisiae	SCER	PMID:18953286,18973803	S000005482	Smf1	oxidative stress	Divalent metal ion transporter with a broad specificity for di-valent and tri-valent metals; post-translationally regulated by levels of metal ions; member of the Nramp family of metal transport proteins
1327	Saccharomyces cerevisiae	SCER	PMID:18362157	S000005486	MDH2	starvation	Cytoplasmic malate dehydrogenase, one of three isozymes that catalyze interconversion of malate and oxaloacetate; involved in the glyoxylate cycle and gluconeogenesis during growth on two-carbon compounds; interacts with Pck1p and Fbp1
1328	Saccharomyces cerevisiae	SCER	PMID:12529445	S000005488	YGK3	response to stress (GO:0006950)	Protein kinase related to mammalian GSK-3 glycogen synthase kinases
1329	Saccharomyces cerevisiae	SCER	PMID:17908917	S000005499	EIF4E	cellular response to stress	Cytoplasmic mRNA cap binding protein and translation initiation factor eIF4E; the eIF4E-cap complex is responsible for mediating cap-dependent mRNA translation via interactions with translation initiation factor eIF4G (Tif4631p or Tif4632p)
1330	Saccharomyces cerevisiae	SCER	PMID:21737840	S000005505	CTR9	regulation of transcription-coupled nucleotide-excision repair (GO:0090262)	Component of the Paf1p complex involved in transcription elongation
1331	Saccharomyces cerevisiae	SCER	PMID:20516198	S000005506	PSF3	double-strand break repair via break-induced replication (GO:0000727)	Subunit of the GINS complex
1332	Saccharomyces cerevisiae	SCER	PMID:10652329	S000005508	SPT20	UFP-specific transcription factor mRNA processing involved in endoplasmic reticulum unfolded protein response (GO:0030969)	Subunit of the SAGA transcriptional regulatory complex
1333	Saccharomyces cerevisiae	SCER	PMID:17408496,18201562	S000005511	GRE2	oxidative stress	3-methylbutanal reductase and NADPH-dependent methylglyoxal reductase (D-lactaldehyde dehydrogenase); stress induced (osmotic, ionic, oxidative, heat shock and heavy metals); regulated by the HOG pathway
1334	Saccharomyces cerevisiae	SCER	PMID:9242411,15342630,17589524	S000005531	Dnl4	double-strand break repair via nonhomologous end joining (GO:0006303)	DNA ligase required for nonhomologous end-joining (NHEJ), forms stable heterodimer with required cofactor Lif1p, interacts with Nej1p; involved in meiosis, not essential for vegetative growth
1335	Saccharomyces cerevisiae	SCER	PMID:12482202	S000005533	SGT2	response to heat (GO:0009408)	Scaffold protein
1336	Saccharomyces cerevisiae	SCER	PMID:10348843,10508863,10652251,14871941,17065552	S000005534	Wsc1	response to heat (GO:0009408),response to osmotic stress (GO:0006970)	Sensor-transducer of the stress-activated PKC1-MPK1 kinase pathway; involved in maintenance of cell wall integrity; required for mitophagy; involved in organization of the actin cytoskeleton; secretory pathway Wsc1p is required for the arrest of secretion response
1337	Saccharomyces cerevisiae	SCER	PMID:7746155	S000005536	TIR2	response to stress (GO:0006950)	Putative cell wall mannoprotein of the Srp1p/Tip1p family
1338	Saccharomyces cerevisiae	SCER	PMID:16487579,17106263,17977840	S000005551	HST3	DNA repair	Member of the Sir2 family of NAD(+)-dependent protein deacetylases; involved along with Hst4p in telomeric silencing, cell cycle progression, radiation resistance, genomic stability and short-chain fatty acid metabolism
1339	Saccharomyces cerevisiae	SCER	PMID:17994632	S000005553	Sti1	heat stress; osmotic stress	Hsp90 cochaperone, interacts with the Ssa group of the cytosolic Hsp70 chaperones and activates Ssa1p ATPase activity; interacts with Hsp90 chaperones and inhibits their ATPase activity; homolog of mammalian Hop
1340	Saccharomyces cerevisiae	SCER	PMID:9559673,19029946,19774548	S000005554	Yap4	hyperosmotic response (GO:0006972),hyperosmotic salinity response (GO:0042538)	Basic leucine zipper (bZIP) transcription factor of the yAP-1 family; physically interacts with the Tup1-Cyc8 complex and recruits Tup1p to its targets; mediates pleiotropic drug resistance and salt tolerance; nuclearly localized under oxidative stress and sequestered in the cytoplasm by Lot6p under reducing conditions
1341	Saccharomyces cerevisiae	SCER	PMID:11438669,16303135,17347674,18166135,18806779	S000005559	Exo1	DNA double-strand break processing (GO:0000729),gene conversion at mating-type locus, DNA double-strand break processing (GO:0031292),meiotic DNA double-strand break processing (GO:0000706),mismatch repair (GO:0006298)	5'-3' exonuclease and flap-endonuclease involved in recombination, double-strand break repair and DNA mismatch repair; member of the Rad2p nuclease family, with conserved N and I nuclease domains
1342	Saccharomyces cerevisiae	SCER	PMID:11551505	S000005565	CKB2	response to DNA damage stimulus (GO:0006974)	Beta' regulatory subunit of casein kinase 2 (CK2)
1343	Saccharomyces cerevisiae	SCER	PMID:17460215	S000005566	GLO4	oxidative stress	Mitochondrial glyoxalase II, catalyzes the hydrolysis of S-D-lactoylglutathione into glutathione and D-lactate
1344	Saccharomyces cerevisiae	SCER	PMID:12090248,18756280	S000005569	WHI2	response to heat (GO:0009408),response to salt stress (GO:0009651),response to stress (GO:0006950)	Protein required, with binding partner Psr1p, for full activation of the general stress response, possibly through Msn2p dephosphorylation; regulates growth during the diauxic shift; negative regulator of G1 cyclin expression
1345	Saccharomyces cerevisiae	SCER	PMID:9725828	S000005573	STD1	response to salt stress (GO:0009651)	Protein involved in control of glucose-regulated gene expression
1346	Saccharomyces cerevisiae	SCER	PMID:11551505	S000005587	CKA2	response to DNA damage stimulus (GO:0006974)	Alpha' catalytic subunit of casein kinase 2 (CK2)
1347	Saccharomyces cerevisiae	SCER	PMID:18323404	S000005613	Yvc1	osmotic stress	Vacuolar cation channel, mediates release of Ca(2+) from the vacuole in response to hyperosmotic shock
1348	Saccharomyces cerevisiae	SCER	PMID:17608707	S000005618	ECM3	genotoxic stress	Non-essential protein of unknown function; involved in signal transduction and the genotoxic response; induced rapidly in response to treatment with 8-methoxypsoralen and UVA irradiation
1349	Saccharomyces cerevisiae	SCER	PMID:18375619	S000005627	Ras1	starvation	GTPase involved in G-protein signaling in the adenylate cyclase activating pathway, plays a role in cell proliferation; localized to the plasma membrane; homolog of mammalian RAS proto-oncogenes
1350	Saccharomyces cerevisiae	SCER	PMID:9202390	S000005632	VAM3	autophagic vacuole fusion (GO:0000046)	Syntaxin-like vacuolar t-SNARE that functions in vacuolar trafficking
1351	Saccharomyces cerevisiae	SCER	PMID:17919749	S000005646	GCY1	cellular response to oxidative stress (GO:0034599)	Putative NADP(+) coupled glycerol dehydrogenase
1352	Saccharomyces cerevisiae	SCER	PMID:21737840	S000005649	LEO1	regulation of transcription-coupled nucleotide-excision repair (GO:0090262)	Component of the Paf1 complex
1353	Saccharomyces cerevisiae	SCER	PMID:17594096	S000005666	SFL1	heat stress;starvation;ethanol stress	Transcriptional repressor and activator; involved in repression of flocculation-related genes, and activation of stress responsive genes; negatively regulated by cAMP-dependent protein kinase A subunit Tpk2p
1354	Saccharomyces cerevisiae	SCER	PMID:17320816,17762868	S000005667	Arp8	response to DNA damage stimulus (GO:0006974)	Nuclear actin-related protein involved in chromatin remodeling, component of chromatin-remodeling enzyme complexes; has mRNA binding activity
1355	Saccharomyces cerevisiae	SCER	PMID:16793392,17170004	S000005670	Elg1	double-strand break repair via homologous recombination (GO:0000724)	Subunit of an alternative replication factor C complex important for DNA replication and genome integrity; suppresses spontaneous DNA damage; involved in homologous recombination-mediated repair and telomere homeostasis
1356	Saccharomyces cerevisiae	SCER	PMID:17881724,18243380	S000005679	PDR5	response to drugs;oxidatve stress	Plasma membrane ATP-binding cassette (ABC) transporter, multidrug transporter actively regulated by Pdr1p; also involved in steroid transport, cation resistance, and cellular detoxification during exponential growth
1357	Saccharomyces cerevisiae	SCER	PMID:17603101	S000005682	Siz2	DNA repair	SUMO E3 ligase, catalyzes the covalent attachment of SUMO (Smt3p) to proteins; primary E3 ligase for Sir4p; sumoylates Yku70p/Yku80p and Sir4p in vivo to promote chromatin anchoring; promotes telomere anchoring to the nuclear envelope; involved in maintenance of proper telomere length
1358	Saccharomyces cerevisiae	SCER	PMID:9767597,18086556	S000005688	Yrr1	regulation of transcription from RNA polymerase II promoter in response to oxidative stress (GO:0043619)	Zn2-Cys6 zinc-finger transcription factor that activates genes involved in multidrug resistance; paralog of Yrm1p, acting on an overlapping set of target genes
1359	Saccharomyces cerevisiae	SCER	PMID:17057230	S000005697	Lcb4	heat stress	Sphingoid long-chain base kinase, responsible for synthesis of long-chain base phosphates, which function as signaling molecules, regulates synthesis of ceramide from exogenous long-chain bases, localizes to the Golgi and late endosomes
1360	Saccharomyces cerevisiae	SCER	PMID:10207049	S000005704	GAC1	response to heat (GO:0009408)	Regulatory subunit for Glc7p type-1 protein phosphatase (PP1)
1361	Saccharomyces cerevisiae	SCER	PMID:10652251	S000005707	LAS17	response to osmotic stress (GO:0006970)	Actin assembly factor
1362	Saccharomyces cerevisiae	SCER	PMID:17693258	S000005715	Ies4	response to DNA damage stimulus (GO:0006974)	Component of the INO80 chromatiin remodeling complex and target of the Mec1p/Tel1p DNA damage signaling pathway; proposed to link chromatin remodeling to replication checkpoint responses
1363	Saccharomyces cerevisiae	SCER	PMID:17107676,17587229,17888427,18474590,18698411,18806210,19049890	S000005723	YCA1	oxidative stress	Putative cysteine protease similar to mammalian caspases; involved in regulation of apoptosis upon H2O2 treatment; contributes to clearance of insoluble protein aggregates during normal growth; may be involved in cell cycle progression
1364	Saccharomyces cerevisiae	SCER	PMID:8770585,10072354	S000005743	RFC1	DNA repair (GO:0006281),mismatch repair (GO:0006298)	Subunit of heteropentameric Replication factor C (RF-C)
1365	Saccharomyces cerevisiae	SCER	PMID:16980392	S000005755	WTM2	response to DNA damage stimulus (GO:0006974)	Transcriptional modulator involved in regulation of meiosis
1366	Saccharomyces cerevisiae	SCER	PMID:12353039,16135807,18245364	S000005770	Esa1	DNA repair (GO:0006281)	Catalytic subunit of the histone acetyltransferase complex (NuA4) that acetylates four conserved internal lysines of histone H4 N-terminal tail; required for cell cycle progression and transcriptional silencing at the rDNA locus
1367	Saccharomyces cerevisiae	SCER	PMID:18160718	S000005783	Cdc31	DNA repair	Calcium-binding component of the spindle pole body (SPB) half-bridge, required for SPB duplication in mitosis and meiosis II; homolog of mammalian centrin; binds multiubiquitinated proteins and is involved in proteasomal protein degradation
1368	Saccharomyces cerevisiae	SCER	PMID:20399152	S000005784	HNT3	response to DNA damage stimulus (GO:0006974)
1369	Saccharomyces cerevisiae	SCER	PMID:11410533,18174173	S000005785	Rpt4	nucleotide-excision repair (GO:0006289)	One of six ATPases of the 19S regulatory particle of the 26S proteasome involved in degradation of ubiquitinated substrates; contributes preferentially to ERAD; required for spindle pole body duplication; mainly nuclear localization
1370	Saccharomyces cerevisiae	SCER	PMID:15950549,16024655,18056993,18070923,18212068	S000005816	SNF2	double-strand break repair (GO:0006302)	Catalytic subunit of the SWI/SNF chromatin remodeling complex involved in transcriptional regulation; contains DNA-stimulated ATPase activity; functions interdependently in transcriptional activation with Snf5p and Snf6p
1371	Saccharomyces cerevisiae	SCER	PMID:17922641	S000005823	Tim18	cellular response to oxidative stress (GO:0034599),response to osmotic stress (GO:0006970)	Component of the mitochondrial TIM22 complex involved in insertion of polytopic proteins into the inner membrane; may mediate assembly or stability of the complex
1372	Saccharomyces cerevisiae	SCER	PMID:15189990	S000005851	FRT1	response to stress (GO:0006950)	Tail-anchored ER membrane protein
1373	Saccharomyces cerevisiae	SCER	PMID:18243380	S000005855	PDR10	response to drugs;oxidatve stress	ATP-binding cassette (ABC) transporter, multidrug transporter involved in the pleiotropic drug resistance network; regulated by Pdr1p and Pdr3p
1374	Saccharomyces cerevisiae	SCER	PMID:8751446,9765213,10540291,16979389,17035102,17248528,17689152,18157155	S000005873	REV1	error-free translesion synthesis (GO:0070987),error-prone translesion synthesis (GO:0042276)	Deoxycytidyl transferase; involved in repair of abasic sites and adducted guanines in damaged DNA by translesion synthesis (TLS); forms a complex with the subunits of DNA polymerase zeta, Rev3p and Rev7p
1375	Saccharomyces cerevisiae	SCER	PMID:18351334	S000005875	PUT4	sorbitol stress;ethanol stress	Proline permease, required for high-affinity transport of proline; also transports the toxic proline analog azetidine-2-carboxylate (AzC); PUT4 transcription is repressed in ammonia-grown cells
1376	Saccharomyces cerevisiae	SCER	PMID:17608707	S000005887	PDE2	genotoxic stress	High-affinity cyclic AMP phosphodiesterase, component of the cAMP-dependent protein kinase signaling system, protects the cell from extracellular cAMP, contains readthrough motif surrounding termination codon
1377	Saccharomyces cerevisiae	SCER	PMID:9564050,16137930,17174924,17561505,17624540,19669493	S000005895	RAD17	DNA damage checkpoint (GO:0000077),double-strand break repair (GO:0006302)	Checkpoint protein, involved in the activation of the DNA damage and meiotic pachytene checkpoints; with Mec3p and Ddc1p, forms a clamp that is loaded onto partial duplex DNA; homolog of human and S. pombe Rad1 and U. maydis Rec1 proteins
1378	Saccharomyces cerevisiae	SCER	PMID:17953569,18362157	S000005901	ALD4	oxidative stress	Mitochondrial aldehyde dehydrogenase, required for growth on ethanol and conversion of acetaldehyde to acetate; phosphorylated; activity is K+ dependent; utilizes NADP+ or NAD+ equally as coenzymes; expression is glucose repressed
1379	Saccharomyces cerevisiae	SCER	PMID:10915863	S000005913	PHR1	photoreactive repair (GO:0000719)	DNA photolyase involved in photoreactivation
1380	Saccharomyces cerevisiae	SCER	PMID:15016821,18296441	S000005925	Lsp1	response to heat (GO:0009408)	Primary component of eisosomes, which are large immobile patch structures at the cell cortex associated with endocytosis, along with Pil1p and Sur7p; null mutants show activation of Pkc1p/Ypk1p stress resistance pathways; member of the BAR domain family
1381	Saccharomyces cerevisiae	SCER	PMID:17222391	S000005929	CHL1	DNA repair	Probable DNA helicase; involved in sister-chromatid cohesion and genome integrity; interacts with ECO1 and CTF18; mutants are defective in silencing, rDNA recombination, aging and the heat shock response; FANCJ-like helicase family member; mutations in the human homolog, DDX11/ChLR1, cause Warsaw breakage syndrome
1382	Saccharomyces cerevisiae	SCER	PMID:18755838	S000005933	RRP12	starvation; osmotic stress; oxidative stress	Protein required for export of the ribosomal subunits; associates with the RNA components of the pre-ribosomes; has a role in nuclear import in association with Pse1p; contains HEAT-repeats
1383	Saccharomyces cerevisiae	SCER	PMID:17234788	S000005941	ULP1	DNA repair	Protease that specifically cleaves Smt3p protein conjugates; required for cell cycle progression; associates with nucleoporins and may interact with septin rings during telophase; sequestered to the nucleolus under stress conditions
1384	Saccharomyces cerevisiae	SCER	PMID:1411547,7559571,7891718,11514439,16084390,16793364,17636031,SGDREF:S000146947	S000005943	Rad1	double-strand break repair via homologous recombination (GO:0000724),double-strand break repair via single-strand annealing, removal of nonhomologous ends (GO:0000736),meiotic mismatch repair (GO:0000710),nucleotide-excision repair, DNA incision, 5'-to lesion (GO:0006296)	Single-stranded DNA endonuclease (with Rad10p), cleaves single-stranded DNA during nucleotide excision repair and double-strand break repair; subunit of Nucleotide Excision Repair Factor 1 (NEF1); homolog of human XPF protein
1385	Saccharomyces cerevisiae	SCER	PMID:15889139,17671161	S000005945	Rmi1	response to DNA damage stimulus (GO:0006974)	Subunit of the RecQ (Sgs1p) - Topo III (Top3p) complex; stimulates superhelical relaxing and ssDNA binding activities of Top3p; involved in response to DNA damage; null mutants display increased rates of recombination and delayed S phase
1386	Saccharomyces cerevisiae	SCER	PMID:18417610	S000005947	Sks1	starvation	Putative serine/threonine protein kinase; involved in the adaptation to low concentrations of glucose independent of the SNF3 regulated pathway
1387	Saccharomyces cerevisiae	SCER	PMID:16964260,17850263,20417603	S000005952	Pho85	negative regulation of macroautophagy (GO:0016242),positive regulation of macroautophagy (GO:0016239),response to DNA damage stimulus (GO:0006974)	Cyclin-dependent kinase, with ten cyclin partners; involved in regulating the cellular response to nutrient levels and environmental conditions and progression through the cell cycle
1388	Saccharomyces cerevisiae	SCER	PMID:18308733	S000005959	Met31	metal stress	Zinc-finger DNA-binding protein, involved in transcriptional regulation of the methionine biosynthetic genes, similar to Met32p
1389	Saccharomyces cerevisiae	SCER	PMID:17965252	S000005963	Srb10	osmotic stress; oxidative stress	Cyclin-dependent protein kinase, component of RNA polymerase II holoenzyme; involved in phosphorylation of the RNA polymerase II C-terminal domain; involved in glucose repression
1390	Saccharomyces cerevisiae	SCER	PMID:18817898	S000005967	ELC1	global genome nucleotide-excision repair (GO:0070911)	Elongin C, conserved among eukaryotes
1391	Saccharomyces cerevisiae	SCER	PMID:17509074,18030745,18240334,18621731,18800175	S000005979	Pdr12	oxidative stress	Plasma membrane ATP-binding cassette (ABC) transporter, weak-acid-inducible multidrug transporter required for weak organic acid resistance; induced by sorbate and benzoate and regulated by War1p; mutants exhibit sorbate hypersensitivity
1392	Saccharomyces cerevisiae	SCER	PMID:10567543,17460215	S000005980	GRX5	cellular response to oxidative stress (GO:0034599),response to osmotic stress (GO:0006970)	Hydroperoxide and superoxide-radical responsive glutathione-dependent oxidoreductase; mitochondrial matrix protein involved in the synthesis/assembly of iron-sulfur centers; monothiol glutaredoxin subfamily member along with Grx3p and Grx4p
1393	Saccharomyces cerevisiae	SCER	PMID:15146068	S000005982	ALD6	response to salt stress (GO:0009651)	Cytosolic aldehyde dehydrogenase
1394	Saccharomyces cerevisiae	SCER	PMID:17397109,18478233,18842580	S000006010	Rlm1	osmotic stress	MADS-box transcription factor, component of the protein kinase C-mediated MAP kinase pathway involved in the maintenance of cell integrity; phosphorylated and activated by the MAP-kinase Slt2p
1395	Saccharomyces cerevisiae	SCER	PMID:8951820	S000006012	GLR1	cellular response to oxidative stress (GO:0034599)	Cytosolic and mitochondrial glutathione oxidoreductase
1396	Saccharomyces cerevisiae	SCER	PMID:15194695	S000006021	ATG21	macroautophagy (GO:0016236)	Phosphoinositide binding protein required for vesicle formation in CVT
1397	Saccharomyces cerevisiae	SCER	PMID:18478233	S000006027	Sse1	cytotoxic stress	ATPase that is a component of the heat shock protein Hsp90 chaperone complex; binds unfolded proteins; member of the heat shock protein 70 (HSP70) family; localized to the cytoplasm
1398	Saccharomyces cerevisiae	SCER	PMID:11157979,17923678,17928127,18466893,18591253	S000006041	Ty1	macroautophagy (GO:0016236)	transposable_element_gene
1399	Saccharomyces cerevisiae	SCER	PMID:15579681,15620352	S000006042	MEI5	meiotic DNA recombinase assembly (GO:0000707)
1400	Saccharomyces cerevisiae	SCER	PMID:9235928,17215295	S000006043	Tfb2	nucleotide-excision repair (GO:0006289)	Subunit of TFIIH and nucleotide excision repair factor 3 complexes, involved in transcription initiation, required for nucleotide excision repair, similar to 52 kDa subunit of human TFIIH
1401	Saccharomyces cerevisiae	SCER	PMID:17613284	S000006048	HHO1	DNA repair	Histone H1, a linker histone required for nucleosome packaging at restricted sites; suppresses DNA repair involving homologous recombination; not required for telomeric silencing, basal transcriptional repression, or efficient sporulation
1402	Saccharomyces cerevisiae	SCER	PMID:18459161	S000006053	Cox11	oxidative stress	Mitochondrial inner membrane protein required for delivery of copper to the Cox1p subunit of cytochrome c oxidase; association with mitochondrial ribosomes suggests that copper delivery may occur during translation of Cox1p
1403	Saccharomyces cerevisiae	SCER	PMID:18683633	S000006054	Rds2	osmotic stress	Transcription factor involved in regulating gluconeogenesis and glyoxylate cycle genes; member of the zinc cluster family of proteins; confers resistance to ketoconazole
1404	Saccharomyces cerevisiae	SCER	PMID:20398213	S000006060	UME1	positive regulation of transcription from RNA polymerase II promoter in response to heat stress (GO:0061408)	Negative regulator of meiosis
1405	Saccharomyces cerevisiae	SCER	PMID:8921905	S000006070	ATG5	macroautophagy (GO:0016236)	Conserved protein involved in autophagy and the Cvt pathway
1406	Saccharomyces cerevisiae	SCER	PMID:10660069	S000006073	RRD2	response to osmotic stress (GO:0006970)	Peptidyl-prolyl cis/trans-isomerase and PP2A phosphtase activator
1407	Saccharomyces cerevisiae	SCER	PMID:7926756,8355715,16859682,17078097,17101301,17188244,17299042,17485442,17563356,17698581,17710147,17721080,17923678,18003698,18045534,18075314,18287812,18441009,18959758	S000006074	RAD53	DNA damage checkpoint (GO:0000077),DNA repair (GO:0006281)	Protein kinase, required for cell-cycle arrest in response to DNA damage; activated by trans autophosphorylation when interacting with hyperphosphorylated Rad9p; also interacts with ARS1 and plays a role in initiation of DNA replication
1408	Saccharomyces cerevisiae	SCER	PMID:2674123	S000006075	PEP4	cellular response to starvation (GO:0009267)	Vacuolar aspartyl protease (proteinase A)
1409	Saccharomyces cerevisiae	SCER	PMID:9770499,10679328,18505871	S000006085	MLH3	mismatch repair (GO:0006298)	Protein involved in DNA mismatch repair and crossing-over during meiotic recombination; forms a complex with Mlh1p; mammalian homolog is implicated mammalian microsatellite instability
1410	Saccharomyces cerevisiae	SCER	PMID:16289106,17700056	S000006087	ATG29	macroautophagy (GO:0016236)	Autophagy-specific protein that is required for recruitment of other ATG proteins to the pre-autophagosomal structure (PAS); interacts with Atg17p and localizas to the PAS in a manner interdependent with Atg17p and Cis1p; not conserved
1411	Saccharomyces cerevisiae	SCER	PMID:9765213,11313481,12514101,17057245,17248528,17396018,17715002,18157155	S000006088	Rev3	error-free translesion synthesis (GO:0070987),error-prone translesion synthesis (GO:0042276)	Catalytic subunit of DNA polymerase zeta, involved in translesion synthesis during post-replication repair; required for mutagenesis induced by DNA damage; involved in double-strand break repair
1412	Saccharomyces cerevisiae	SCER	PMID:17408496,17897954,19049288	S000006092	Oye3	oxidative stress	Conserved NADPH oxidoreductase containing flavin mononucleotide (FMN), homologous to Oye2p with different ligand binding and catalytic properties; has potential roles in oxidative stress response and programmed cell death
1413	Saccharomyces cerevisiae	SCER	PMID:17298473	S000006101	Tco89	response to salt stress (GO:0009651)	Subunit of TORC1 (Tor1p or Tor2p-Kog1p-Lst8p-Tco89p), a complex that regulates growth in response to nutrient availability; cooperates with Ssd1p in the maintenance of cellular integrity; deletion strains are hypersensitive to rapamycin
1414	Saccharomyces cerevisiae	SCER	PMID:7586028	S000006109	POS5	cellular response to oxidative stress (GO:0034599)	Mitochondrial NADH kinase
1415	Saccharomyces cerevisiae	SCER	PMID:17608707	S000006110	GUP2	genotoxic stress	Probable membrane protein with a possible role in proton symport of glycerol; member of the MBOAT family of putative membrane-bound O-acyltransferases; Gup1p homolog
1416	Saccharomyces cerevisiae	SCER	PMID:2674684,16137930,16840526	S000006115	Ddc1	intra-S DNA damage checkpoint (GO:0031573),recombinational repair (GO:0000725)	DNA damage checkpoint protein, part of a PCNA-like complex required for DNA damage response, required for pachytene checkpoint to inhibit cell cycle in response to unrepaired recombination intermediates; potential Cdc28p substrate
1417	Saccharomyces cerevisiae	SCER	PMID:11114193	S000006117	OXR1	cellular response to oxidative stress (GO:0034599)	Protein of unknown function required for oxidative damage resistance
1418	Saccharomyces cerevisiae	SCER	PMID:11448968,17215245	S000006123	Aft2	cellular response to oxidative stress (GO:0034599)	Iron-regulated transcriptional activator; activates genes involved in intracellular iron use and required for iron homeostasis and resistance to oxidative stress; similar to Aft1p
1419	Saccharomyces cerevisiae	SCER	PMID:18417610	S000006124	Tpk2	starvation	cAMP-dependent protein kinase catalytic subunit; promotes vegetative growth in response to nutrients via the Ras-cAMP signaling pathway; partially redundant with Tpk1p and Tpk3p; localizes to P-bodies during stationary phase
1420	Saccharomyces cerevisiae	SCER	PMID:1887218,9012827	S000006125	HRR25	DNA repair (GO:0006281)
1421	Saccharomyces cerevisiae	SCER	PMID:18667581	S000006151	Ypl230w	regulation of transcription from RNA polymerase II promoter in response to salt stress (GO:0061416)	Putative transcription factor containing a C2H2 zinc finger; mutation affects transcriptional regulation of genes involved in growth on non-fermentable carbon sources, response to salt stress and cell wall biosynthesis
1422	Saccharomyces cerevisiae	SCER	PMID:17302941	S000006156	RVB2	DNA repair	Essential protein involved in transcription regulation; component of chromatin remodeling complexes; required for assembly and function of the INO80 complex; also referred to as reptin; member of the RUVB-like protein family
1423	Saccharomyces cerevisiae	SCER	PMID:15611164	S000006160	YAR1	cellular response to oxidative stress (GO:0034599),response to osmotic stress (GO:0006970)	Cytoplasmic ankyrin-repeat containing protein of unknown function
1424	Saccharomyces cerevisiae	SCER	PMID:2674684,16487343,17681020,18772193	S000006161	HSP82	response to osmotic stress (GO:0006970),response to stress (GO:0006950)	Hsp90 chaperone required for pheromone signaling and negative regulation of Hsf1p; docks with Tom70p for mitochondrial preprotein delivery; promotes telomerase DNA binding and nucleotide addition; interacts with Cns1p, Cpr6p, Cpr7p, Sti1p
1425	Saccharomyces cerevisiae	SCER	PMID:10652251	S000006163	IQG1	response to osmotic stress (GO:0006970)	Essential protein required for determination of budding pattern
1426	Saccharomyces cerevisiae	SCER	PMID:18375619	S000006189	Plc1	starvation	Phospholipase C, hydrolyzes phosphatidylinositol 4,5-biphosphate (PIP2) to generate the signaling molecules inositol 1,4,5-triphosphate (IP3) and 1,2-diacylglycerol (DAG); involved in regulating many cellular processes
1427	Saccharomyces cerevisiae	SCER	PMID:1505513	S000006209	HAL1	response to salt stress (GO:0009651)	Cytoplasmic protein involved in halotolerance
1428	Saccharomyces cerevisiae	SCER	PMID:16176797,16980434	S000006212	HAA1	positive regulation of transcription from RNA polymerase II promoter in response to stress (GO:0036003)
1429	Saccharomyces cerevisiae	SCER	PMID:20516198	S000006223	MCM4	double-strand break repair via break-induced replication (GO:0000727)	Essential helicase component of heterohexameric MCM2-7 complexes
1430	Saccharomyces cerevisiae	SCER	PMID:16135807,18818090	S000006227	Eaf3	DNA repair (GO:0006281)	Esa1p-associated factor, nonessential component of the NuA4 acetyltransferase complex, homologous to Drosophila dosage compensation protein MSL3; plays a role in regulating Ty1 transposition
1431	Saccharomyces cerevisiae	SCER	PMID:8633854,19016884	S000006230	ATH1	response to stress (GO:0006950)	Acid trehalase required for utilization of extracellular trehalose
1432	Saccharomyces cerevisiae	SCER	PMID:18357452	S000006244	Tip41	oxidative stress	Protein that interacts physically and genetically with Tap42p, which regulates protein phosphatase 2A; component of the TOR (target of rapamycin) signaling pathway
1433	Saccharomyces cerevisiae	SCER	PMID:19843605	S000006256	NHP6A	mismatch repair (GO:0006298)	High-mobility group protein that binds to and remodels nucleosomes
1434	Saccharomyces cerevisiae	SCER	PMID:10506223	S000006260	TFB4	nucleotide-excision repair (GO:0006289)	Subunit of TFIIH complex
1435	Saccharomyces cerevisiae	SCER	PMID:21299653	S000006269	ROX1	negative regulation of transcription from RNA polymerase II promoter in response to stress (GO:0097201)	Heme-dependent repressor of hypoxic genes
1436	Saccharomyces cerevisiae	SCER	PMID:17965252	S000006276	Not5	osmotic stress; oxidative stress	Subunit of the CCR4-NOT complex, which is a global transcriptional regulator with roles in transcription initiation and elongation and in mRNA degradation
1437	Saccharomyces cerevisiae	SCER	PMID:18206664	S000006278	TKL1	oxidative stress	Transketolase, similar to Tkl2p; catalyzes conversion of xylulose-5-phosphate and ribose-5-phosphate to sedoheptulose-7-phosphate and glyceraldehyde-3-phosphate in the pentose phosphate pathway; needed for synthesis of aromatic amino acids
1438	Saccharomyces cerevisiae	SCER	PMID:16543225	S000006279	OPY2	osmosensory signaling pathway (GO:0007231)
1439	Saccharomyces cerevisiae	SCER	PMID:20065092	S000006309	COG4	macroautophagy (GO:0016236)	Essential component of the conserved oligomeric Golgi complex
1440	Saccharomyces cerevisiae	SCER	PMID:17176259	S000006328	Ctr1	metal stress	High-affinity copper transporter of the plasma membrane, mediates nearly all copper uptake under low copper conditions; transcriptionally induced at low copper levels and degraded at high copper levels
1441	Saccharomyces cerevisiae	SCER	PMID:1341195,1448101,17222391,20516198	S000006339	Ctf4	DNA repair (GO:0006281),double-strand break repair via break-induced replication (GO:0000727)	Chromatin-associated protein, required for sister chromatid cohesion; interacts with DNA polymerase alpha (Pol1p) and may link DNA synthesis to sister chromatid cohesion
1442	Saccharomyces cerevisiae	SCER	PMID:17415679	S000006353	NCE102	oxidative stress	Protein of unknown function; contains transmembrane domains; involved in secretion of proteins that lack classical secretory signal sequences; component of the detergent-insoluble glycolipid-enriched complexes (DIGs)
1443	Saccharomyces cerevisiae	SCER	PMID:18804161	S000006364	Gph1	oxidative stress	Non-essential glycogen phosphorylase required for the mobilization of glycogen, activity is regulated by cyclic AMP-mediated phosphorylation, expression is regulated by stress-response elements and by the HOG MAP kinase pathway
1444	Saccharomyces cerevisiae	SCER	PMID:17989249,18321796	S000006368	Mms1	recombinational repair (GO:0000725),replication fork processing (GO:0031297)	Subunit of an E3 ubiquitin ligase complex involved in resolving replication intermediates or preventing the damage caused by blocked replication forks; regulates Ty1 transposition; involved with Rtt101p in nonfunctional rRNA decay
1445	Saccharomyces cerevisiae	SCER	PMID:15950549	S000006371	MET16	DNA repair	3'-phosphoadenylsulfate reductase, reduces 3'-phosphoadenylyl sulfate to adenosine-3',5'-bisphosphate and free sulfite using reduced thioredoxin as cosubstrate, involved in sulfate assimilation and methionine metabolism
1446	Saccharomyces cerevisiae	SCER	PMID:9745046,10072354	S000006379	DPB2	mismatch repair (GO:0006298),nucleotide-excision repair (GO:0006289)	Second largest subunit of DNA polymerase II (DNA polymerase epsilon)
1447	Saccharomyces cerevisiae	SCER	PMID:9224892	S000006389	ATG13	macroautophagy (GO:0016236)	Regulatory subunit of the Atg1p signaling complex
1448	Saccharomyces cerevisiae	SCER	PMID:14978214	S000006403	ARR1	positive regulation of transcription from RNA polymerase II promoter in response to arsenic-containing substance (GO:0061395)	Transcriptional activator of the basic leucine zipper (bZIP) family
1449	Saccharomyces cerevisiae	SCER	PMID:14978214,18439143	S000006404	ACR2	positive regulation of transcription from RNA polymerase II promoter in response to arsenic-containing substance (GO:0061395)	Arsenate reductase required for arsenate resistance; converts arsenate to arsenite which can then be exported from cells by Arr3p
1450	Saccharomyces cerevisiae	SCER	PMID:18439143,18593383	S000006405	ACR3	positive regulation of transcription from RNA polymerase II promoter in response to arsenic-containing substance (GO:0061395)	Plasma membrane metalloid/H+ antiporter; transports arsenite and antimonite; required for resistance to arsenic compounds; transcription is activated by Arr1p in the presence of arsenite
1451	Saccharomyces cerevisiae	SCER	PMID:11527213	S000006406	ARR1	positive regulation of transcription from RNA polymerase II promoter in response to arsenic-containing substance (GO:0061395)
1452	Saccharomyces cerevisiae	SCER	PMID:15147884	S000006407	ARR1	positive regulation of transcription from RNA polymerase II promoter in response to arsenic-containing substance (GO:0061395)
1453	Saccharomyces cerevisiae	SCER	PMID:11527213	S000006408	ARR1	positive regulation of transcription from RNA polymerase II promoter in response to arsenic-containing substance (GO:0061395)
1454	Saccharomyces cerevisiae	SCER	PMID:12482937,17400406	S000006439	HTL1	response to DNA damage stimulus (GO:0006974)	Component of the RSC chromatin remodeling complex; RSC functions in transcriptional regulation and elongation, chromosome stability, and establishing sister chromatid cohesion; involved in telomere maintenance
1455	Saccharomyces cerevisiae	SCER	PMID:18459161	S000007245	Cox19	oxidative stress	Protein required for cytochrome c oxidase assembly, located in the cytosol and mitochondrial intermembrane space; putative copper metallochaperone that delivers copper to cytochrome c oxidase; contains twin cysteine-x9-cysteine motifs
1456	Saccharomyces cerevisiae	SCER	PMID:10490641	S000007472	HUG1	response to DNA damage stimulus (GO:0006974)	Protein involved in the Mec1p-mediated checkpoint pathway
1457	Saccharomyces cerevisiae	SCER	PMID:17322298	S000007521	Tsc3	heat stress	Protein that stimulates the activity of serine palmitoyltransferase (Lcb1p, Lcb2p) several-fold; involved in sphingolipid biosynthesis
1458	Saccharomyces cerevisiae	SCER	PMID:17215295	S000007603	Tfb5	nucleotide-excision repair (GO:0006289)	Component of the RNA polymerase II general transcription and DNA repair factor TFIIH; involved in transcription initiation and in nucleotide-excision repair; homolog of Chlamydomonas reinhardtii REX1-S protein involved in DNA repair
1459	Saccharomyces cerevisiae	SCER	PMID:20347428	S000007626	YOL086W-A	response to DNA damage stimulus (GO:0006974)	Putative protein of unknown function
1460	Saccharomyces cerevisiae	SCER	PMID:20347428	S000028520	YDL160C-A	response to DNA damage stimulus (GO:0006974)	Putative protein of unknown function
1461	Schizosaccharomyces pombe	SPOM	PMID:14595109	SPAC1006_03c.1	REd1	DNA repair	RNA elimination defective protein
1462	Schizosaccharomyces pombe	SPOM	PMID:9450957,17476701	SPAC1006_09.1	Win1	stress-activated protein kinase signaling cascade (GO:0031098)	MAP kinase kinase kinase Win1
1463	Schizosaccharomyces pombe	SPOM	PMID:17030601	SPAC10F6_09c.1	Smc3	DNA repair	mitotic cohesin complex subunit
1464	Schizosaccharomyces pombe	SPOM	PMID:19778961	SPAC10F6_11c.1	Atg17	cellular response to nitrogen starvation (GO:0006995),macroautophagy (GO:0016236)	autophagy associated protein kinase activator Atg17
1465	Schizosaccharomyces pombe	SPOM	PMID:11861765	SPAC110_02.1	Pds5	response to DNA damage stimulus (GO:0006974)	cohesin-associated protein Pds5
1466	Schizosaccharomyces pombe	SPOM	PMID:12529438	SPAC110_04c.1	Pss1	cellular response to heat (GO:0034605)	heat shock protein Pss1
1467	Schizosaccharomyces pombe	SPOM	PMID:12529438	SPAC11D3_13.1	SPAC11D3.13	cellular response to stress (GO:0033554)	ThiJ domain protein
1468	Schizosaccharomyces pombe	SPOM	PMID:12529438	SPAC11D3_16c.1	SPAC11D3.16c	cellular response to oxidative stress (GO:0034599)	sequence orphan
1469	Schizosaccharomyces pombe	SPOM	PMID:8686381,19028606,19168987	SPAC11E3_01c.1	Snf2	DNA repair	SNF2 family helicase
1470	Schizosaccharomyces pombe	SPOM	PMID:12531016,20453833	SPAC11E3_04c.1	Ubc13	postreplication repair (GO:0006301)	ubiquitin conjugating enzyme
1471	Schizosaccharomyces pombe	SPOM	PMID:16478984	SPAC11E3_08c.1	Nse6	response to DNA damage stimulus (GO:0006974)	Smc5-6 complex non-SMC subunit
1472	Schizosaccharomyces pombe	SPOM	PMID:16679453	SPAC1250_04c.1	Atl1	DNA dealkylation involved in DNA repair (GO:0006307)
1473	Schizosaccharomyces pombe	SPOM	PMID:12531030,12807767,12917337	SPAC12B10_12c.1	Rhp41	mismatch repair (GO:0006298),nucleotide-excision repair (GO:0006289)	DNA repair protein
1474	Schizosaccharomyces pombe	SPOM	PMID:16407405	SPAC12G12_03.1	Cip2	cellular response to oxidative stress (GO:0034599),regulation of mRNA stability involved in response to oxidative stress (GO:2000815)	RNA-binding protein Cip2
1475	Schizosaccharomyces pombe	SPOM	PMID:8566770	SPAC12G12_04.1	Mcp60	cellular response to heat (GO:0034605)	mitochondrial heat shock protein Hsp60/Mcp60
1476	Schizosaccharomyces pombe	SPOM	PMID:16912194,17426133	SPAC12G12_16c.1	Fen1	DNA repair	nuclease, XP-G family
1477	Schizosaccharomyces pombe	SPOM	PMID:12529438	SPAC139_05.1	SPAC139.05	cellular response to stress (GO:0033554)	succinate-semialdehyde dehydrogenase
1478	Schizosaccharomyces pombe	SPOM	PMID:17052979	SPAC139_06.1	Hat1	DNA repair	histone acetyltransferase
1479	Schizosaccharomyces pombe	SPOM	PMID:15120066	SPAC13A11_03.1	Mnd1	DNA repair	meiosis specific coiled-coil protein
1480	Schizosaccharomyces pombe	SPOM	PMID:7885834,9826747,10373582,12019258,12196391,12628934,12944481,12944482,16143617,17724078,17802953,17936710,18239448,19211838,19470480,19752195,20065069	SPAC13C5_07.1	Rad32	DNA damage checkpoint (GO:0000077),DNA double-strand break processing (GO:0000729),double-strand break repair (GO:0006302),double-strand break repair via homologous recombination (GO:0000724),double-strand break repair via nonhomologous end joining (GO:0006303),intra-S DNA damage checkpoint (GO:0031573)	nuclease
1481	Schizosaccharomyces pombe	SPOM	PMID:17016471	SPAC13D6_01.1	Pof14	cellular response to oxidative stress (GO:0034599)	F-box protein Pof14
1482	Schizosaccharomyces pombe	SPOM	PMID:12529438	SPAC13F5_05.1	SPAC13F5.05	cellular response to heat (GO:0034605)	thioredoxin family protein
1483	Schizosaccharomyces pombe	SPOM	PMID:12529438	SPAC13F5_07c.1	SPAC13F5.07c	cellular response to oxidative stress (GO:0034599)	zf PARP type zinc finger protein
1484	Schizosaccharomyces pombe	SPOM	PMID:8290359,8709952,20453833	SPAC13G6_01c.1	Rad8	DNA repair (GO:0006281),nucleotide-excision repair (GO:0006289),response to DNA damage stimulus (GO:0006974)	ubiquitin-protein ligase E3 (predicted)
1485	Schizosaccharomyces pombe	SPOM	PMID:12529438	SPAC13G7_02c.1	Ssa1	cellular response to stress (GO:0033554)	heat shock protein Ssa1
1486	Schizosaccharomyces pombe	SPOM	PMID:19933844	SPAC144_02.1	Iec1	DNA repair	Ino80 complex subunit
1487	Schizosaccharomyces pombe	SPOM	PMID:9736616,21118960	SPAC144_13c.1	Ste9	cell cycle arrest in response to nitrogen starvation (GO:0030996)	CDK inhibitor
1488	Schizosaccharomyces pombe	SPOM	PMID:12966087,14701739,15331764,15485909,15972456,16478984,17005570,17030601,17277362,18667531,18923417,19158664,19308705,19528228,20495382	SPAC14C4_02c.1	Smc5	double-strand break repair via homologous recombination (GO:0000724)	Smc5-6 complex SMC subunit
1489	Schizosaccharomyces pombe	SPOM	PMID:14595109,17526735,19911044,20123974	SPAC14C4_03.1	Mek1	DNA repair	Cds1/Rad53/Chk2 family protein kinase
1490	Schizosaccharomyces pombe	SPOM	PMID:8019001,8846774,9435789,9487130,9878245,10871397,12032307,12196391,12930957,14624239,14643429,20505337	SPAC14C4_13.1	Rad17	intra-S DNA damage checkpoint (GO:0031573),mitotic cell cycle G2/M transition DNA damage checkpoint (GO:0007095)	RFC related checkpoint protein
1491	Schizosaccharomyces pombe	SPOM	PMID:11226171,11726502,12019258,12944481,12944482,15485922,15654094,15970664,16143617,16330708,17724078,18239448,18378696,18854158,19139281,19211838,19308707,19470480,19804750,19804756,20065069	SPAC1556_01c.1	Rad50	DNA damage checkpoint (GO:0000077),double-strand break repair via homologous recombination (GO:0000724),double-strand break repair via nonhomologous end joining (GO:0006303),gene conversion at mating-type locus, DNA repair synthesis (GO:0000734),intra-S DNA damage checkpoint (GO:0031573)	DNA repair protein
1492	Schizosaccharomyces pombe	SPOM	PMID:9153756	SPAC1556_03.1	Azr1	DNA repair	serine/threonine protein phosphatase
1493	Schizosaccharomyces pombe	SPOM	PMID:2171939	SPAC1565_04c.1	Ste4	cellular response to nitrogen starvation (GO:0006995)	adaptor protein Ste4
1494	Schizosaccharomyces pombe	SPOM	PMID:14993272	SPAC1565_08.1	Cdc48	cellular response to stress (GO:0033554)	AAA family ATPase Cdc48
1495	Schizosaccharomyces pombe	SPOM	PMID:16306692	SPAC15A10_01.1	Atm1	cellular response to oxidative stress (GO:0034599)	mitochondrial ABC family iron transporter Atm1
1496	Schizosaccharomyces pombe	SPOM	PMID:8686381,8834792,16009599,16648640,17283053,17724078,18426916	SPAC15A10_03c.1	Rhp54	DNA repair (GO:0006281)	Rad54 homolog
1497	Schizosaccharomyces pombe	SPOM	PMID:16362914	SPAC15A10_04c.1	ZPR1	starvation	EF-1 alpha binding zinc finger protein
1498	Schizosaccharomyces pombe	SPOM	PMID:20444689	SPAC15E1_03.1	Rpl42	stress response	60S ribosomal protein L36/L42
1499	Schizosaccharomyces pombe	SPOM	PMID:15796926	SPAC15E1_09.1	Grx2	cellular response to oxidative stress (GO:0034599),removal of superoxide radicals (GO:0019430)	glutaredoxin Grx2
1500	Schizosaccharomyces pombe	SPOM	PMID:18255266	SPAC16_01.1	Rho2	stress response	Rho family GTPase
1501	Schizosaccharomyces pombe	SPOM	PMID:10629185	SPAC1639_02c.1	Trk2	cellular response to cation stress (GO:0071473)	potassium ion transporter Trk2
1502	Schizosaccharomyces pombe	SPOM	PMID:14624239	SPAC1687_03c.1	Rfc4	DNA repair	DNA replication factor C complex subunit
1503	Schizosaccharomyces pombe	SPOM	PMID:17209013	SPAC1687_05.1	Pli1	DNA repair	SUMO E3 ligase
1504	Schizosaccharomyces pombe	SPOM	PMID:12966087,15331764,15485909,15601840,15601841,17005570,17209013	SPAC16A10_06c.1	Nse2	double-strand break repair via homologous recombination (GO:0000724)	Smc5-6 complex non-SMC subunit 2
1505	Schizosaccharomyces pombe	SPOM	PMID:11172711,12620220,15371339,16096639,17429064,18160711,19214192,19285940,20829797	SPAC16A10_07c.1	Taz1	DNA damage checkpoint (GO:0000077),double-strand break repair (GO:0006302),mitotic cell cycle G2/M transition DNA damage checkpoint (GO:0007095),protection from non-homologous end joining at telomere (GO:0031848)	telomere length regulator
1506	Schizosaccharomyces pombe	SPOM	PMID:18385517	SPAC1782_09c.1	Flp1	DNA repair	Cdc14-related protein phosphatase Clp1/Flp1
1507	Schizosaccharomyces pombe	SPOM	PMID:18344406,21110984	SPAC1783_04c.1	Hst4	regulation of DNA repair (GO:0006282),response to DNA damage stimulus (GO:0006974)	Sir2 family histone deacetylase
1508	Schizosaccharomyces pombe	SPOM	PMID:19778961	SPAC1783_06c.1	Atg12	cellular response to nitrogen starvation (GO:0006995),macroautophagy (GO:0016236)	autophagy associated ubiquitin-like modifier Atg12
1509	Schizosaccharomyces pombe	SPOM	PMID:9585505,12100563,16087744,17304622,17409354,18003976,18178164,18248428,18758731,19672306,20204527	SPAC1783_07c.1	Pap1	cellular response to hydrogen peroxide (GO:0070301),cellular response to nitrogen starvation (GO:0006995),cellular response to oxidative stress (GO:0034599)	transcription factor Pap1/Caf8
1510	Schizosaccharomyces pombe	SPOM	PMID:14633985,17612531	SPAC17A2_09c.1	Csx1	regulation of mRNA stability involved in response to oxidative stress (GO:2000815)	RNA-binding protein Csx1
1511	Schizosaccharomyces pombe	SPOM	PMID:19185548	SPAC17A2_12.1	Rrp1	DNA repair	repair of DNA damage
1512	Schizosaccharomyces pombe	SPOM	PMID:8036497,11732635	SPAC17A2_13c.1	Rad25	DNA damage checkpoint (GO:0000077),mitotic cell cycle G2/M transition DNA damage checkpoint (GO:0007095)	14-3-3 protein
1513	Schizosaccharomyces pombe	SPOM	PMID:17212653	SPAC17A5_06.1	Ptr8	DNA repair	transcription factor TFIIH complex ERCC-3 subunit
1514	Schizosaccharomyces pombe	SPOM	PMID:18449558,18505873,19023408,19752195,19799187,19911044	SPAC17A5_11.1	Spo11	DNA repair	endonuclease
1515	Schizosaccharomyces pombe	SPOM	PMID:7622618	SPAC17C9_01c.1	Nuc2	mitotic G1 cell cycle arrest in response to nitrogen starvation (GO:0071851)	anaphase-promoting complex subunit Apc3
1516	Schizosaccharomyces pombe	SPOM	PMID:11872168	SPAC17C9_08.1	Pnu1	cellular response to nitrogen starvation (GO:0006995)	mitochondrial endodeoxyribonuclease Pnu1
1517	Schizosaccharomyces pombe	SPOM	PMID:16096059,17178839	SPAC17C9_13c.1	Cut8	response to DNA damage stimulus (GO:0006974)	tethering factor for nuclear proteasome
1518	Schizosaccharomyces pombe	SPOM	PMID:16624901	SPAC17G6_04c.1	Cpp1	cellular response to nitrogen starvation (GO:0006995)	protein farnesyltransferase beta subunit Cpp1
1519	Schizosaccharomyces pombe	SPOM	PMID:12529438	SPAC17G6_13.1	Slt1	cellular response to heat (GO:0034605)	sequence orphan Slt1
1520	Schizosaccharomyces pombe	SPOM	PMID:18597043	SPAC17G8_10c.1	Dma1	DNA repair	mitotic spindle checkpoint protein
1521	Schizosaccharomyces pombe	SPOM	PMID:16710300	SPAC17H9_03c.1	Rdl1	recombinational repair (GO:0000725)	RAD51D-like protein 1
1522	Schizosaccharomyces pombe	SPOM	PMID:2300054	SPAC17H9_09c.1	Ras1	cellular response to nitrogen starvation (GO:0006995)	GTPase Ras1
1523	Schizosaccharomyces pombe	SPOM	PMID:12181326,15805471,17039252,18794354,21123655,21149262	SPAC17H9_10c.1	Ddb1	regulation of DNA repair (GO:0006282),response to DNA damage stimulus (GO:0006974),transcription-coupled nucleotide-excision repair (GO:0006283)	damaged DNA binding protein
1524	Schizosaccharomyces pombe	SPOM	PMID:16850188	SPAC17H9_14c.1	SPAC17H9.14c	cellular response to oxidative stress (GO:0034599)	protein disulfide isomerase
1525	Schizosaccharomyces pombe	SPOM	PMID:16252005,17052979,21123655	SPAC17H9_19c.1	Cdt2	DNA damage checkpoint (GO:0000077),response to DNA damage stimulus (GO:0006974)	WD repeat protein
1526	Schizosaccharomyces pombe	SPOM	PMID:16207082	SPAC17H9_20.1	Psc3	DNA repair	mitotic cohesin complex, non-SMC subunit
1527	Schizosaccharomyces pombe	SPOM	PMID:10879493	SPAC1805_07c.1	Dad2	cellular response to osmotic stress (GO:0071470)	DASH complex subunit Dad2
1528	Schizosaccharomyces pombe	SPOM	PMID:12896976	SPAC1805_17.1	Crm1	cellular response to oxidative stress (GO:0034599)	importin family nuclear export receptor Crm1
1529	Schizosaccharomyces pombe	SPOM	PMID:17369611	SPAC1834_04.1	Hht1	response to DNA damage stimulus (GO:0006974)
1530	Schizosaccharomyces pombe	SPOM	PMID:11759424	SPAC1834_08.1	Mak1	stress-activated protein kinase signaling cascade (GO:0031098)	histidine kinase Mak1
1531	Schizosaccharomyces pombe	SPOM	PMID:12529438	SPAC186_03.1	SPAC186.03	cellular response to stress (GO:0033554)	L-asparaginase
1532	Schizosaccharomyces pombe	SPOM	PMID:20018864	SPAC18B11_04.1	Ncs1	calcium signaling	related to neuronal calcium sensor
1533	Schizosaccharomyces pombe	SPOM	PMID:2184030,7546294,9710635,10224243,17515930,19230796	SPAC18B11_07c.1	RAD6	postreplication repair (GO:0006301)	Rad6 homolog, ubiquitin conjugating enzyme E2
1534	Schizosaccharomyces pombe	SPOM	PMID:15632072,20544037	SPAC18B11_10.1	Tup11	cellular response to stress (GO:0033554)	transcriptional corepressor
1535	Schizosaccharomyces pombe	SPOM	PMID:12529438	SPAC18G6_09c.1	SPAC18G6.09c	cellular response to oxidative stress (GO:0034599)	sequence orphan
1536	Schizosaccharomyces pombe	SPOM	PMID:18199689,19633696,20081370,20338033	SPAC1952_05.1	Gcn5	KCl stress	SAGA complex histone acetyltransferase subunit
1537	Schizosaccharomyces pombe	SPOM	PMID:1563349,2355921,7254221,8497322,8846774,8960132,9487130,9524127,9660799,9705507,9716408,9828137,9828139,9872989,9878245,10871397,11340080,12032307,12196391,12930957,14624239,14643429,15279787,15371342,15533944,15876866,16731526,16814252,16879101,17426133,20505337	SPAC1952_07.1	Rad1	DNA repair (GO:0006281),intra-S DNA damage checkpoint (GO:0031573),mitotic cell cycle G2/M transition DNA damage checkpoint (GO:0007095)	checkpoint clamp complex protein
1538	Schizosaccharomyces pombe	SPOM	PMID:17502373	SPAC19A8_10.1	Rfp1	DNA repair (GO:0006281),response to DNA damage stimulus (GO:0006974)	SUMO-targeted ubiquitin-protein ligase subunit Rfp1
1539	Schizosaccharomyces pombe	SPOM	PMID:19778961	SPAC19B12_08.1	Atg4	cellular response to nitrogen starvation (GO:0006995),macroautophagy (GO:0016236)	Atg8 deconjugator Atg4
1540	Schizosaccharomyces pombe	SPOM	PMID:8649397	SPAC19D5_01.1	Pyp2	stress-activated MAPK cascade (GO:0051403)	tyrosine phosphatase Pyp2
1541	Schizosaccharomyces pombe	SPOM	PMID:10757807	SPAC19D5_03.1	Cid1	S-M checkpoint (GO:0031574)	poly, gene from Schizosaccharomyces pombe
1542	Schizosaccharomyces pombe	SPOM	PMID:16040599	SPAC19D5_11c.1	Ctf8	DNA repair	DNA replication factor C complex subunit
1543	Schizosaccharomyces pombe	SPOM	PMID:12529438	SPAC19E9_03.1	Pas1	cellular response to stress (GO:0033554)	cyclin Pas1
1544	Schizosaccharomyces pombe	SPOM	PMID:8807287,9258673,9871115,11333219,12713814	SPAC19G12_02c.1	Pms1	mismatch repair (GO:0006298)	MutL family mismatch-repair protein
1545	Schizosaccharomyces pombe	SPOM	PMID:15226425	SPAC19G12_06c.1	Hta2	DNA damage induced protein phosphorylation (GO:0006975),signal transduction in response to DNA damage (GO:0042770)	histone H2A beta
1546	Schizosaccharomyces pombe	SPOM	PMID:12529438	SPAC19G12_09.1	SPAC19G12.09	cellular response to stress (GO:0033554)	NADH/NADPH dependent indole-3-acetaldehyde reductase AKR3C2
1547	Schizosaccharomyces pombe	SPOM	PMID:11004189	SPAC19G12_15c.1	Tpp1	cellular response to stress (GO:0033554)	trehalose-6-phosphate phosphatase Tpp1
1548	Schizosaccharomyces pombe	SPOM	PMID:12715160	SPAC1A6_04c.1	Plb1	cellular response to osmotic stress (GO:0071470)	phospholipase B homolog Plb1
1549	Schizosaccharomyces pombe	SPOM	PMID:14623292,17612531,20200159	SPAC1D4_11c.1	Lkh1	cellular response to oxidative stress (GO:0034599)	dual specificity protein kinase Lkh1
1550	Schizosaccharomyces pombe	SPOM	PMID:1319571,1534406	SPAC1D4_12.1	Rhp3	nucleotide-excision repair, DNA duplex unwinding (GO:0000717)	transcription factor TFIIH complex subunit
1551	Schizosaccharomyces pombe	SPOM	PMID:2300054	SPAC1D4_13.1	Byr1	cellular response to nitrogen starvation (GO:0006995)	MAP kinase kinase Byr1
1552	Schizosaccharomyces pombe	SPOM	PMID:12000839	SPAC1D4_14.1	Tho2	DNA repair	THO complex subunit
1553	Schizosaccharomyces pombe	SPOM	PMID:9199286,17476701,18255266	SPAC1F3_02c.1	Mkh1	cellular response to heat (GO:0034605),cellular response to osmotic stress (GO:0071470)	MEK kinase (MEKK) Mkh1
1554	Schizosaccharomyces pombe	SPOM	PMID:7954893	SPAC1F8_05.1	Isp3	induction of conjugation upon nitrogen starvation (GO:0031142)	sequence orphan
1555	Schizosaccharomyces pombe	SPOM	PMID:12529438	SPAC20G4_02c.1	Fus1	cellular response to stress (GO:0033554)	formin Fus1
1556	Schizosaccharomyces pombe	SPOM	PMID:12242291,16278445	SPAC20G4_03c.1	Hri1	cellular response to stress (GO:0033554),negative regulation of translational initiation in response to osmotic stress (GO:0032063)	eIF2 alpha kinase Hri1
1557	Schizosaccharomyces pombe	SPOM	PMID:8019001,8846774,9524127,9872989,9878245,10871397,11077446,11340080,12032307,12196391,12930957,14624239,14643429,15279787,15533944,15876866,16731526,16814252,16879101,17426133,20505337,21110984	SPAC20G4_04c.1	Hus1	intra-S DNA damage checkpoint (GO:0031573),mitotic cell cycle G2/M transition DNA damage checkpoint (GO:0007095)	checkpoint clamp complex protein
1558	Schizosaccharomyces pombe	SPOM	PMID:1320960	SPAC20G4_07c.1	Sts1	cellular response to cation stress (GO:0071473),cellular response to osmotic stress (GO:0071470)	C-24
1559	Schizosaccharomyces pombe	SPOM	PMID:14752051	SPAC20G8_01.1	Cdc17	DNA repair	ATP-dependent DNA ligase
1560	Schizosaccharomyces pombe	SPOM	PMID:19778961	SPAC20G8_10c.1	Atg6	cellular response to nitrogen starvation (GO:0006995),macroautophagy (GO:0016236)	beclin family protein, involved in autophagy
1561	Schizosaccharomyces pombe	SPOM	PMID:10747044,11560889,12049653,15078982,16135800,17304215,17385316,19798055	SPAC20H4_07.1	Rhp57	DNA recombinase assembly (GO:0000730),double-strand break repair via homologous recombination (GO:0000724)	RecA family ATPase
1562	Schizosaccharomyces pombe	SPOM	PMID:16362914	SPAC20H4_10.1	DSK2	response to stress	ubiquitin-protein ligase E4 (predicted)
1563	Schizosaccharomyces pombe	SPOM	PMID:9819443,10102365,15448137,15533439,18375616,18375981,20661279	SPAC21E11_03c.1	Pcr1	cellular response to nitrogen starvation (GO:0006995),cellular response to stress (GO:0033554)	transcription factor Pcr1
1564	Schizosaccharomyces pombe	SPOM	PMID:12529438	SPAC21E11_04.1	Ppr1	cellular response to oxidative stress (GO:0034599)	L-azetidine-2-carboxylic acid acetyltransferase
1565	Schizosaccharomyces pombe	SPOM	PMID:12242291	SPAC222_07c.1	Hri2	cellular response to stress (GO:0033554),negative regulation of translational initiation in response to stress (GO:0032057)	eIF2 alpha kinase Hri2
1566	Schizosaccharomyces pombe	SPOM	PMID:12808110	SPAC22A12_01c.1	Pso2	DNA repair (GO:0006281)	DNA 5' exonuclease
1567	Schizosaccharomyces pombe	SPOM	PMID:16822282,19409973,20075862,20453258	SPAC22E12_14c.1	Sck2	age-dependent response to reactive oxygen species involved in chronological cell aging (GO:0001320)	serine/threonine protein kinase
1568	Schizosaccharomyces pombe	SPOM	PMID:12529438	SPAC22F3_02.1	Atf31	cellular response to stress (GO:0033554)	transcription factor Atf31
1569	Schizosaccharomyces pombe	SPOM	PMID:14551247,19028606	SPAC22F3_03c.1	Rdh54	double-strand break repair via homologous recombination (GO:0000724)	ATP-dependent DNA helicase
1570	Schizosaccharomyces pombe	SPOM	PMID:16624901	SPAC22F3_13.1	Tsc1	cellular response to nitrogen starvation (GO:0006995)	hamartin
1571	Schizosaccharomyces pombe	SPOM	PMID:12529438	SPAC22F8_05.1	SPAC22F8.05	cellular response to stress (GO:0033554)	alpha,alpha-trehalose-phosphate synthase
1572	Schizosaccharomyces pombe	SPOM	PMID:12529438	SPAC22G7_08.1	Ppk8	cellular response to stress (GO:0033554)	serine/threonine protein kinase Ppk8
1573	Schizosaccharomyces pombe	SPOM	PMID:15616156	SPAC22H12_02.1	Tfg3	cellular response to heat (GO:0034605)	transcription factor TFIIF complex subunit Tfg3
1574	Schizosaccharomyces pombe	SPOM	PMID:11886858,12589433	SPAC23A1_06c.1	Cmk2	cellular response to oxidative stress (GO:0034599),stress-activated protein kinase signaling cascade (GO:0031098)	MAPK-activated protein kinase Cmk2
1575	Schizosaccharomyces pombe	SPOM	PMID:12056900	SPAC23C11_04c.1	Pnk1	nucleotide-excision repair, DNA damage removal (GO:0000718)	DNA kinase/phosphatase Pnk1
1576	Schizosaccharomyces pombe	SPOM	PMID:15917811,17699598	SPAC23C11_16.1	Plo1	cellular response to heat (GO:0034605)	Polo kinase Plo1
1577	Schizosaccharomyces pombe	SPOM	PMID:8026462	SPAC23C4_12.1	Hhp2	regulation of DNA repair (GO:0006282)	serine/threonine protein kinase
1578	Schizosaccharomyces pombe	SPOM	PMID:19778961	SPAC23C4_16c.1	Atg15	cellular response to nitrogen starvation (GO:0006995),macroautophagy (GO:0016236)	autophagy associated lipase Atg15
1579	Schizosaccharomyces pombe	SPOM	PMID:1762905,7855597,8196602,9894912,12032307,12531030,17272281	SPAC23C4_18c.1	Rad4	DNA damage checkpoint (GO:0000077)	BRCT domain protein Rad4
1580	Schizosaccharomyces pombe	SPOM	PMID:14624239	SPAC23D3_02.1	Rfc2	DNA repair	DNA replication factor C complex subunit
1581	Schizosaccharomyces pombe	SPOM	PMID:11956219,18223116	SPAC23E2_01.1	Fep1	negative regulation of transcription from RNA polymerase II promoter in response to iron ion starvation (GO:0090375)	iron-sensing transcription factor
1582	Schizosaccharomyces pombe	SPOM	PMID:17371846	SPAC23E2_02.1	Lsd2	cellular response to heat (GO:0034605)	histone demethylase SWIRM2
1583	Schizosaccharomyces pombe	SPOM	PMID:12529438	SPAC23G3_03.1	Sib2	cellular response to stress (GO:0033554)	ornithine N5 monooxygenase
1584	Schizosaccharomyces pombe	SPOM	PMID:12529438	SPAC23H3_15c.1	SPAC23H3.15c	cellular response to oxidative stress (GO:0034599)	sequence orphan
1585	Schizosaccharomyces pombe	SPOM	PMID:12773392	SPAC23H4_12.1	Alp13	response to DNA damage stimulus (GO:0006974)	MRG family Clr6 histone deacetylase complex subunit Alp13
1586	Schizosaccharomyces pombe	SPOM	PMID:8649397,15448137,15840944,15870269,16087744,16141205,16278445,17182615,17409354,17476701,17612531,17699598,17761528,17919454,18003976,18065650,18235227,18235244,18252721,18366437,18375616,18502752,19417002,19672306,19880757,20075862,20453258,20661279,20729203,20875427,20946853	SPAC24B11_06c.1	Spc1	cellular response to cation stress (GO:0071473),cellular response to heat (GO:0034605),cellular response to hydrogen peroxide (GO:0070301),cellular response to nitrogen starvation (GO:0006995),cellular response to osmotic stress (GO:0071470),cellular response to oxidative stress (GO:0034599),cellular response to starvation (GO:0009267),mRNA export from nucleus in response to heat stress (GO:00319…	MAP kinase Sty7
1587	Schizosaccharomyces pombe	SPOM	PMID:1549179,10224243,17243098,17614099,17699598,18235244,18385517,20231270,20716958	SPAC24H6_06.1	Cdc25	DNA repair	serine/threonine protein phosphatase Cdc30
1588	Schizosaccharomyces pombe	SPOM	PMID:7954893	SPAC25B8_13c.1	Isp7	induction of conjugation upon nitrogen starvation (GO:0031142)	2-OG-Fe
1589	Schizosaccharomyces pombe	SPOM	PMID:16087744	SPAC25G10_03.1	Zip1	cellular response to hydrogen peroxide (GO:0070301)	transcription factor Zip1
1590	Schizosaccharomyces pombe	SPOM	PMID:15545638	SPAC25G10_04c.1	Mbs1	DNA repair	meiotic recombination protein
1591	Schizosaccharomyces pombe	SPOM	PMID:16793363,18675827,21110984	SPAC26A3_02.1	Myh1	base-excision repair (GO:0006284),DNA damage checkpoint (GO:0000077),DNA repair (GO:0006281)	adenine DNA glycosylase
1592	Schizosaccharomyces pombe	SPOM	PMID:8649397	SPAC26F1_10c.1	Pyp1	negative regulation of stress-activated MAPK cascade (GO:0032873)	tyrosine phosphatase Pyp1
1593	Schizosaccharomyces pombe	SPOM	PMID:15173383	SPAC27E2_05.1	Cdc1	DNA synthesis involved in DNA repair (GO:0000731)	DNA polymerase delta small subunit Cdc1
1594	Schizosaccharomyces pombe	SPOM	PMID:11759424,20946853	SPAC27E2_09.1	Mak2	cellular response to oxidative stress (GO:0034599),stress-activated protein kinase signaling cascade (GO:0031098)	histidine kinase
1595	Schizosaccharomyces pombe	SPOM	PMID:10588638,14624239	SPAC27E2_10c.1	Rfc3	DNA damage checkpoint (GO:0000077)	DNA replication factor C complex subunit
1596	Schizosaccharomyces pombe	SPOM	PMID:15870269	SPAC29A4_16.1	Hal4	cellular response to cation stress (GO:0071473)	halotolerence protein 4
1597	Schizosaccharomyces pombe	SPOM	PMID:19933844	SPAC29B12_01.1	Ino80	DNA repair	SNF2 family helicase
1598	Schizosaccharomyces pombe	SPOM	PMID:12695334,17264117,18838542,21123655,21149262	SPAC29B12_03.1	Spd1	DNA repair	ribonucleotide reductase (RNR) inhibitor
1599	Schizosaccharomyces pombe	SPOM	PMID:9671458	SPAC29B12_06c.1	Rcd1	induction of conjugation upon nitrogen starvation (GO:0031142)	RNA-binding protein Rcd1, gene from Schizosaccharomyces pombe
1600	Schizosaccharomyces pombe	SPOM	PMID:12529438	SPAC2C4_07c.1	SPAC2C4.07c	cellular response to stress (GO:0033554)	ribonuclease II
1601	Schizosaccharomyces pombe	SPOM	PMID:1986225,21072667	SPAC2E12_02.1	Hsf1	cellular response to stress (GO:0033554)	transcription factor
1602	Schizosaccharomyces pombe	SPOM	PMID:12529438	SPAC2F3_05c.1	SPAC2F3.05c	cellular response to stress (GO:0033554)	xylose and arabinose reductase
1603	Schizosaccharomyces pombe	SPOM	PMID:16120966,16135799,17483423	SPAC2F7_06c.1	Pol4	base-excision repair, gap-filling (GO:0006287),double-strand break repair via nonhomologous end joining (GO:0006303)	DNA polymerase X family
1604	Schizosaccharomyces pombe	SPOM	PMID:7859738	SPAC2G11_07c.1	Ptc3	inactivation of MAPK activity during osmolarity sensing (GO:0000173)	protein phosphatase 2C Ptc3, gene from Schizosaccharomyces pombe
1605	Schizosaccharomyces pombe	SPOM	PMID:7623848,8709952,9023111,9092661,9372918,10373582,10743562,11452021,12409469,12589755,15485909,16135799,16303848,16595622,17178839,17429064,18562672,19037101,19285940,19682091,19798055,20071248,20661445,20705238	SPAC2G11_12.1	Rqh1	double-strand break repair via homologous recombination (GO:0000724),intra-S DNA damage checkpoint (GO:0031573),recombinational repair (GO:0000725),replication fork processing at rDNA locus (GO:0034065),response to DNA damage stimulus (GO:0006974)	RecQ type DNA helicase
[truncated: 380 more rows]
