# Supplementary material for: FSRD: fungal stress response database
Source: Database (Oxford). 2013 Jun 11;2013:bat037. doi: 10.1093/database/bat037 (PMC3678302; doi:10.1093/database/bat037)
Supplement: Supplementary Data [file supp_bat037_Karanyi_Supplementary_Table_S2.xls]

## Sheet: Species
Species (species name, strain ID)	Taxonomy [kingdom; phylum; (subphylum); class; (subclass); order]	Abbreviation	Link	References
Aspergillus clavatus NRRL 1	Fungi; Ascomycota; (Pezizomycotina); Eurotiomycetes; (Eurotiomycetidae); Eurotiales	ACLA	http://www.broadinstitute.org/annotation/genome/aspergillus_group/MultiHome.html	Aspergillus Comparative Sequencing Project, Broad Institute of Harvard and MIT (http://www.broadinstitute.org/)
Aspergillus flavus NRRL 3357	Fungi; Ascomycota; (Pezizomycotina); Eurotiomycetes; (Eurotiomycetidae); Eurotiales	AFLA	http://www.broadinstitute.org/annotation/genome/aspergillus_group/MultiHome.html	Aspergillus Comparative Sequencing Project, Broad Institute of Harvard and MIT (http://www.broadinstitute.org/)
Aspergillus fumigatus Af293	Fungi; Ascomycota; (Pezizomycotina); Eurotiomycetes; (Eurotiomycetidae); Eurotiales	AFUM	http://www.broadinstitute.org/annotation/genome/aspergillus_group/MultiHome.html	Nierman, W. C. et al. Genomic sequence of the pathogenic and allergenic filamentous fungusAspergillus fumigatus. Nature 438, 1151-1156. (2005)
Aspergillus nidulans FGSC A4	Fungi; Ascomycota; (Pezizomycotina); Eurotiomycetes; (Eurotiomycetidae); Eurotiales	ANID	http://www.broadinstitute.org/annotation/genome/aspergillus_group/MultiHome.html	Galagan, J. E. et al. Sequencing of Aspergillus nidulans and comparative analysis with A. fumigatus and A. oryzae. Nature 438, 1105-1115. (2005)
Aspergillus niger ATCC 1015	Fungi; Ascomycota; (Pezizomycotina); Eurotiomycetes; (Eurotiomycetidae); Eurotiales	ANIG	http://www.broadinstitute.org/annotation/genome/aspergillus_group/MultiHome.html	Aspergillus Comparative Sequencing Project, Broad Institute of Harvard and MIT (http://www.broadinstitute.org/)
Aspergillus oryzae ATCC 42149	Fungi; Ascomycota; (Pezizomycotina); Eurotiomycetes; (Eurotiomycetidae); Eurotiales	AORY	http://www.broadinstitute.org/annotation/genome/aspergillus_group/MultiHome.html	Machida, M. et al. Genome sequencing and analysis of Aspergillus oryzae. Nature 438, 1157-1161. (2005)
Aspergillus terreus NIH 2624	Fungi; Ascomycota; (Pezizomycotina); Eurotiomycetes; (Eurotiomycetidae); Eurotiales	ATER	http://www.broadinstitute.org/annotation/genome/aspergillus_group/MultiHome.html	Aspergillus Comparative Sequencing Project, Broad Institute of Harvard and MIT (http://www.broadinstitute.org/)
Batrachochytrium dendrobatidis JEL423	Fungi; Chytridiomycota; Chytridiomycetes; Chytridiales	BDEN	http://www.broadinstitute.org/annotation/genome/batrachochytrium_dendrobatidis/MultiHome.html	Batrachochytrium dendrobatidis Sequencing Project, Broad Institute of Harvard and MIT (http://www.broadinstitute.org/)
Candida albicans SC5314	Fungi; Ascomycota; (Saccharomycotina); Saccharomycetes; Saccharomycetales	CALB	http://www.candidagenome.org/	Jones et al. (2004) The diploid genome sequence of Candida albicans. Proc Natl Acad Sci U S A 101(19):7329-34.
Candida glabrata CBS138	Fungi; Ascomycota; (Saccharomycotina); Saccharomycetes; Saccharomycetales	CGLA	http://www.genolevures.org/	Sherman, D. J. et al. Génolevures Consortium. Génolevures: protein families and synteny among complete hemiascomycetous yeast proteomes and genomes. Nucleic Acids Res. 37 (Database issue), pp. D550-4. (2009)
Coccidioides immitis rs	Fungi; Ascomycota; (Pezizomycotina); Eurotiomycetes; (Eurotiomycetidae); Onygenales	CIMM	http://www.broadinstitute.org/annotation/genome/coccidioides_group/MultiHome.html	Coccidioides group Sequencing Project, Broad Institute of Harvard and MIT (http://www.broadinstitute.org/)
Coprinus cinerea Okayama 7 (#130)	Fungi; Basidiomycota; (Agaricomycotina); Agaricomycetes; (Agaricomycetidae); Agaricales	CCIN	http://www.broadinstitute.org/annotation/genome/coprinus_cinereus/MultiHome.html	Coprinopsis cinerea Sequencing Project, Broad Institute of Harvard and MIT (http://www.broadinstitute.org/)
Cryptococcus neoformans serotype b	Fungi; Basidiomycota; (Agaricomycotina); Tremellomycetes; Tremellales	CNEO	http://www.broadinstitute.org/annotation/genome/cryptococcus_neoformans_b/MultiHome.html	Cryptococcus gattii Sequencing Project, Broad Institute of Harvard and MIT (http://www.broadinstitute.org/)
Debaryomyces hansenii CBS767	Fungi; Ascomycota; (Saccharomycotina); Saccharomycetes; Saccharomycetales	DHAN	http://www.genolevures.org/	Sherman, D. J. et al. Génolevures Consortium. Génolevures: protein families and synteny among complete hemiascomycetous yeast proteomes and genomes. Nucleic Acids Res. 37 (Database issue), pp. D550-4. (2009)
Fusarium graminearum PH-1	Fungi; Ascomycota;(Pezizomycotina); Sordariomycetes; (Hypocreomycetidae); Hypocreales	FGRA	http://www.broadinstitute.org/annotation/genome/fusarium_group/MultiHome.html	Fusarium Comparative Sequencing Project, Broad Institute of Harvard and MIT (http://www.broadinstitute.org/)
Fusarium oxysporum sp. lycopersici 4287	Fungi; Ascomycota;(Pezizomycotina); Sordariomycetes; (Hypocreomycetidae); Hypocreales	FOXY	http://www.broadinstitute.org/annotation/genome/fusarium_group/MultiHome.html	Fusarium Comparative Sequencing Project, Broad Institute of Harvard and MIT (http://www.broadinstitute.org/)
Fusarium verticillioides 7600	Fungi; Ascomycota;(Pezizomycotina); Sordariomycetes; (Hypocreomycetidae); Hypocreales	FVER	http://www.broadinstitute.org/annotation/genome/fusarium_group/MultiHome.html	Fusarium Comparative Sequencing Project, Broad Institute of Harvard and MIT (http://www.broadinstitute.org/)
Kluyveromyces lactis CLIB210	Fungi; Ascomycota; (Saccharomycotina); Saccharomycetes; Saccharomycetales	KLAC	http://www.genolevures.org/	Sherman, D. J. et al. Génolevures Consortium. Génolevures: protein families and synteny among complete hemiascomycetous yeast proteomes and genomes. Nucleic Acids Res. 37 (Database issue), pp. D550-4. (2009)
Magnaporthe grisea 70-15	Fungi; Ascomycota; (Pezizomycotina); Sordariomycetes; (Sordariomycetidae); Magnaporthales	MGRI	http://www.broadinstitute.org/annotation/genome/magnaporthe_grisea/MultiHome.html	Magnaporthe grisea Sequencing Project. Broad Institute of Harvard and MIT (http://www.broad.mit.edu)
Neosartorya fischeri NRRL 181	Fungi; Ascomycota; (Pezizomycotina); Eurotiomycetes; (Eurotiomycetidae); Eurotiales	NFIS	http://www.broadinstitute.org/annotation/genome/aspergillus_group/MultiHome.html	Aspergillus Comparative Sequencing Project, Broad Institute of Harvard and MIT (http://www.broadinstitute.org/)
Neurospora crassa OR74A (NC10)	Fungi; Ascomycota; (Pezizomycotina); Sordariomycetes; (Sordariomycetidae); Sordariales	NCRA	http://www.broadinstitute.org/annotation/genome/neurospora/MultiHome.html	Galagan, J. E. et al. The genome sequence of the filamentous fungus Neurospora crassa Nature 422, 859 - 868 (2003)
Puccinia graminis CRL 75-36-700-3	Fungi; Basidiomycota; (Pucciniomycotina); Pucciniomycetes; Pucciniales	PGRA	http://www.broadinstitute.org/annotation/genome/puccinia_group/MultiHome.html	Puccinia graminis Sequencing Project, Broad Institute of Harvard and MIT (http://www.broadinstitute.org/)
Saccharomyces cerevisiae (SGD)	Fungi; Ascomycota; (Saccharomycotina); Saccharomycetes; Saccharomycetales	SCER	http://downloads.yeastgenome.org/sequence/fungi/	Cherry JM, Ball C, Weng S, Juvik G, Schmidt R, Adler C, Dunn B, Dwight S, Riles L, Mortimer RK, Botstein D Nature 1997 387(6632 Suppl):67-73 Genetic and physical maps of Saccharomyces cerevisiae.
Schizosaccharomyces pombe 972h	Fungi; Ascomycota; (Taphrinomycotina); Schizosaccharomycetes; Schizosaccharomycetales	SPOM	www.genedb.org/genedb/pombe	Wood V. et al. The genome sequence of Schizosaccharomyces pombe. Nature 415: 871-880. (2002)
Sclerotinia sclerotiorum ATCC18683	Fungi; Ascomycota; (Pezizomycotina); Leotiomycetes; Helotiales	SSCL	http://www.broadinstitute.org/annotation/genome/sclerotinia_sclerotiorum/MultiHome.html	Sclerotinia sclerotiorum Sequencing Project, Broad Institute of Harvard and MIT (http://www.broadinstitute.org/)
Stagonospora nodorum SN15	Fungi; Ascomycota; (Pezizomycotina); Dothideomycetes; (Pleosporomycetidae); Pleosporales	SNOD	http://www.broadinstitute.org/annotation/genome/stagonospora_nodorum/MultiHome.html	Stagonospora nodorum Sequencing Project, Broad Institute of Harvard and MIT (http://www.broadinstitute.org/)
Ustilago maydis 521	Fungi; Basidiomycota; (Ustilaginomycotina); Ustilaginomycetes; Ustilaginales	UMAY	http://www.broadinstitute.org/annotation/genome/ustilago_maydis	Ustilago maydis Sequencing Project. Broad Institute of MIT and Harvard (http://www.broad.mit.edu)
Yarrowia lipolytica CLIB122	Fungi; Ascomycota; (Saccharomycotina); Saccharomycetes; Saccharomycetales	YLIP	http://www.genolevures.org/	Sherman, D. J. et al. Génolevures Consortium. Génolevures: protein families and synteny among complete hemiascomycetous yeast proteomes and genomes. Nucleic Acids Res. 37 (Database issue), pp. D550-4. (2009)
